# Supplementary material for: Coronary Artery-Bypass-Graft Surgery Increases the Plasma Concentration of Exosomes Carrying a Cargo of Cardiac MicroRNAs: An Example of Exosome Trafficking Out of the Human Heart with Potential for Cardiac Biomarker Discovery
Source: PLoS One. 2016 Apr 29;11(4):e0154274. doi: 10.1371/journal.pone.0154274 (PMC4851293; doi:10.1371/journal.pone.0154274)
Supplement: S1 Data — (XLSX) [file pone.0154274.s001.xlsx]

## Sheet: Fig 1A
	Fig 1A	Plasma nanoparticle concentrations at different sizes, COPTIC samples													Pre-op	Pre-operative sample
															Post-op	Post-operative sample
	FTLA Data - fitted data used for graphical representation, not calculations, and produced at the same time as "Raw Data" [See Fig 1B].														FTLA	Finite track length adjustment
				Patient ID 1				Patient ID 2				Patient ID 3				Patient ID 4				Patient ID 5				Patient ID 6				Patient ID 7				Patient ID 8				Patient ID 9				Patient ID 10				Patient ID 11				Patient ID 12
			Particle Size (nm)	Pre-op	Post-op		Particle Size (nm)	Pre-op	Post-op		Particle Size (nm)	Pre-op	Post-op		Particle Size (nm)	Pre-op	Post-op		Particle Size (nm)	Pre-op	Post-op		Particle Size (nm)	Pre-op	Post-op		Particle Size (nm)	Pre-op	Post-op		Particle Size (nm)	Pre-op	Post-op		Particle Size (nm)	Pre-op	Post-op		Particle Size (nm)	Pre-op	Post-op		Particle Size (nm)	Pre-op	Post-op		Particle Size (nm)	Pre-op	Post-op
			1	5.9771e-42	6.4119e-95		1	1.1588e-79	3.2613e-29		1	1.3776e-07	5.6318e-118		1	1.7087e-101	4.5156e-80		1	2.0096e-63	1.5733e-103		1	2.3729e-78	1.3145e-116		1	3.3336e-73	1.2232e-69		1	1.6653e-101	7.7072e-38		1	2.2277e-98	1.9662e-71		1	1.4269e-62	2.7536e-98		1	8.5406e-93	3.8528e-68		1	5.3443e-145	5.5583e-83
			3	2.761e-25	1.2333e-44		3	1.6213e-49	7.8013e-08		3	0.055191	6.9291e-63		3	4.5811e-59	8.6439e-38		3	4.5113e-35	5.222e-61		3	1.0717e-44	3.9788e-67		3	1.8801e-43	1.6784e-40		3	4.5518e-59	2.9246e-21		3	1.3359e-55	9.7034e-28		3	1.0243e-35	6.1538e-51		3	4.6537e-60	1.6511e-27		3	9.1705e-88	1.1712e-46
			5	5.6359e-12	1.1287e-22		5	6.2976e-36	9.4322		5	18.823	1.3069e-39		5	5.8145e-41	5.9246e-21		5	1.4953e-22	7.0569e-42		5	2.2476e-30	3.5426e-46		5	3.8878e-29	1.2213e-26		5	1.6578e-39	6.7565e-14		5	2.0988e-36	6.3985e-11		5	3.7075e-24	1.6203e-29		5	1.1406e-44	6.2017e-12		5	4.8456e-63	8.606e-31
			7	0.017848	8.9144e-10		7	4.0473e-26	146730		7	782.42	9.5801e-26		7	6.5223e-30	1.4257e-11		7	7.7248e-15	5.3256e-30		7	1.0691e-21	1.4637e-33		7	1.5238e-19	1.6048e-15		7	4.6895e-27	3.0639e-09		7	4.8746e-25	0.033723		7	4.0572e-17	2.0174e-16		7	1.7121e-33	0.0017118		7	6.7094e-48	5.3845e-21
			9	4882.9	0.051095		9	1.5743e-18	34433000		9	11594	2.0415e-16		9	3.4426e-22	9.8952e-06		9	1.7229e-09	9.7041e-22		9	1.1186e-15	8.6734e-25		9	1.353e-12	1.7995e-08		9	2.8487e-18	6.9247e-06		9	1.826e-17	3113.4		9	2.8667e-12	7.6557e-08		9	1.5041e-25	231.32		9	2.3878e-37	3.8435e-14
			11	5818700	2672.1		11	8.2337e-13	947520000		11	92919	9.6371e-10		11	2.2508e-16	0.067778		11	1.524e-05	1.1927e-15		11	4.0525e-11	4.7565e-18		11	2.1056e-07	0.002366		11	8.7807e-12	0.0026642		11	4.0852e-12	2451100		11	1.0591e-08	0.042823		11	1.1139e-19	435320		11	1.9249e-29	5.4833e-09
			13	218730000	1721500		13	2.3921e-08	12120000000		13	495300	8.2943e-05		13	8.5658e-12	26.619		13	0.016243	5.2957e-11		13	5.1574e-07	1.6765e-12		13	0.0018897	68.295		13	7.0691e-07	0.31597		13	3.278e-08	114150000		13	5.9195e-06	319.94		13	3.4842e-15	58066000		13	3.6158e-23	6.5556e-05
			15	849280000	69506000		15	8.9533e-05	70750000000		15	1982000	0.42225		15	4.3135e-08	1631.3		15	4.3488	2.2381e-07		15	0.0029546	8.5567e-08		15	2.1195	88311		15	0.0039672	16.181		15	2.6325e-05	959080000		15	0.0017212	129490		15	1.1796e-11	1393500000		15	8.0653e-18	0.18276
			17	781370000	569250000		17	0.072354	175620000000		17	7725000	263.99		17	4.6268e-05	29126		17	895.65	0.00017294		17	2.5583	0.00082843		17	503.75	12462000		17	2.956	442.56		17	0.0040372	2949500000		17	1.6062	7287000		17	7.8751e-09	10939000000		17	3.3334e-13	203.3
			19	337180000	2340300000		19	17.607	252060000000		19	57344000	33316		19	0.014312	230640		19	153260	0.088702		19	437.68	1.6665		19	36683	364970000		19	459.07	7437.6		19	0.18296	5496400000		19	447.64	109090000		19	1.6121e-06	41618000000		19	2.4189e-09	34242
			21	127150000	7586900000		21	1627	275740000000		21	292190000	1221700		21	1.5808	1092400		21	8936200	57.995		21	21025	756.76		21	1059500	2867300000		21	20704	84287		21	3.3498	9052300000		21	29680	678400000		21	0.0017908	98475000000		21	8.3296e-06	1128300
			23	70733000	20321000000		23	68535	271950000000		23	605330000	17257000		23	73.58	3842600		23	170570000	10317		23	376400	87588		23	14539000	6970200000		23	349710	685620		23	31.501	14421000000		23	631510	2392400000		23	7.581	169610000000		23	0.028037	14084000
			25	77305000	44593000000		25	1527800	261910000000		25	672750000	117780000		25	1656.9	11672000		25	1283000000	482880		25	3166800	3022800		25	107800000	6532200000		25	2709300	4188200		25	187.93	20127000000		25	5544900	6055200000		25	5473.4	237100000000		25	22.168	100490000
			27	158370000	81943000000		27	20030000	254170000000		27	625200000	471060000		27	20362	33636000		27	4745800000	7662500		27	15286000	37204000		27	477220000	3355500000		27	11382000	19963000		27	904.84	24461000000		27	24606000	12947000000		27	758270	291910000000		27	3671.7	468190000
			29	450740000	130750000000		29	162830000	252250000000		29	711710000	1309700000		29	152170	97153000		29	10771000000	52460000		29	50368000	197510000		29	1380800000	1479100000		29	29925000	77899000		29	5081.4	28161000000		29	65313000	24620000000		29	25350000	335990000000		29	163540	1545900000
			31	1255600000	188600000000		31	832380000	259420000000		31	1008700000	2891500000		31	762780	300760000		31	18222000000	191530000		31	130040000	549460000		31	2871900000	915880000		31	56002000	276520000		31	49612	34757000000		31	120430000	41482000000		31	260590000	376320000000		31	2555200	3970000000
			33	2692800000	255050000000		33	2715200000	279840000000		33	1536400000	5584100000		33	2804700	1093200000		33	26605000000	447290000		33	287180000	971130000		33	4733900000	1151000000		33	84483000	1012600000		33	592720	49639000000		33	179570000	63203000000		33	1047200000	420280000000		33	18048000	8577900000
			35	4137000000	332640000000		35	5915500000	317790000000		35	2336800000	10043000000		35	8202000	4224300000		35	36590000000	777250000		35	565750000	1309000000		35	6671400000	2522500000		35	117060000	3435400000		35	5354600	74567000000		35	258030000	90748000000		35	2069700000	474850000000		35	73317000	16403000000
			37	4973900000	426320000000		37	9288500000	375100000000		37	3479200000	16947000000		37	20518000	13696000000		37	49186000000	1136500000		37	1010900000	1579500000		37	8362400000	6546600000		37	168970000	9100600000		37	33483000	105730000000		37	416410000	127210000000		37	2489000000	547950000000		37	213940000	28500000000
			39	5650900000	542320000000		39	11511000000	450520000000		39	5053000000	27018000000		39	46980000	34311000000		39	65442000000	1614600000		39	1651600000	1929000000		39	9561500000	16489000000		39	272840000	19171000000		39	150850000	141730000000		39	759690000	177520000000		39	2203000000	649410000000		39	531550000	45686000000
			41	6898800000	686380000000		41	12313000000	544560000000		41	7168800000	42539000000		41	105280000	69943000000		41	87055000000	3107200000		41	2485700000	2568400000		41	10304000000	38077000000		41	486610000	35672000000		41	515670000	187530000000		41	1405600000	248300000000		41	1687100000	791280000000		41	1212400000	68587000000
			43	8900100000	861550000000		43	12277000000	661730000000		43	9973400000	68505000000		43	245720000	125150000000		43	117000000000	6559300000		43	3494000000	3830100000		43	10885000000	79892000000		43	915280000	63068000000		43	1395200000	251740000000		43	2431800000	347990000000		43	1273500000	987470000000		43	2540100000	98069000000
			45	11689000000	1066700000000		45	12112000000	807950000000		45	13691000000	111660000000		45	616610000	205670000000		45	159140000000	10489000000		45	4720700000	6323900000		45	11717000000	152460000000		45	1777800000	108220000000		45	3095200000	343850000000		45	3870200000	486850000000		45	1052300000	1251100000000		45	4842700000	135250000000
			47	15720000000	1297500000000		47	12361000000	987200000000		47	18717000000	178640000000		47	1637500000	315000000000		47	216370000000	16116000000		47	6441400000	11130000000		47	13330000000	264910000000		47	3595300000	179780000000		47	5841900000	472390000000		47	5822700000	675780000000		47	1054300000	1588900000000		47	8533600000	180500000000
			49	21894000000	1549400000000		49	13494000000	1197200000000		49	25815000000	275310000000		49	4410600000	451300000000		49	288370000000	27293000000		49	9303500000	19926000000		49	16555000000	420340000000		49	7418000000	287630000000		49	9825100000	641960000000		49	8662700000	922730000000		49	1418200000	1994000000000		49	14436000000	232820000000
			51	31299000000	1821400000000		51	16162000000	1425900000000		51	36530000000	408030000000		51	11557000000	608250000000		51	370640000000	47498000000		51	14206000000	35026000000		51	22872000000	613690000000		51	14545000000	442800000000		51	15587000000	849000000000		51	13101000000	1227000000000		51	2541800000	2441800000000		51	24339000000	291520000000
			53	45042000000	2115800000000		53	21437000000	1654200000000		53	53851000000	585310000000		53	28495000000	777780000000		53	455770000000	80038000000		53	22119000000	59572000000		53	34915000000	834980000000		53	25864000000	656040000000		53	24659000000	1079100000000		53	19867000000	1575100000000		53	5240100000	2892200000000		53	41495000000	359170000000
			55	64285000000	2433900000000		55	30927000000	1865200000000		55	82860000000	817240000000		55	64435000000	953130000000		55	536150000000	129290000000		55	34268000000	98121000000		55	57072000000	1074900000000		55	42554000000	931130000000		55	40103000000	1310500000000		55	29204000000	1945200000000		55	11000000000	3298800000000		55	70812000000	442060000000
			57	90415000000	2771800000000		57	46679000000	2053600000000		57	130560000000	1111900000000		57	131450000000	1131900000000		57	606460000000	201820000000		57	52387000000	157220000000		57	95822000000	1327300000000		57	67551000000	1253400000000		57	66506000000	1524600000000		57	40918000000	2316600000000		57	22513000000	3620800000000		57	118550000000	547290000000
			59	125260000000	3116500000000		59	70887000000	2224400000000		59	204090000000	1470700000000		59	240440000000	1315900000000		59	664850000000	306000000000		59	78655000000	244780000000		59	159090000000	1585400000000		59	104250000000	1583900000000		59	109120000000	1713600000000		59	55128000000	2677100000000		59	44426000000	3831500000000		59	191190000000	678520000000
			61	171230000000	3447300000000		61	105530000000	2382900000000		61	307870000000	1885000000000		61	395730000000	1505900000000		61	713200000000	448980000000		61	115470000000	367540000000		61	254090000000	1835500000000		61	153410000000	1872600000000		61	172510000000	1877800000000		61	72916000000	3019100000000		61	83810000000	3922000000000		61	293820000000	832250000000
			63	231130000000	3740400000000		63	151940000000	2526900000000		63	441930000000	2335700000000		63	592290000000	1696900000000		63	756140000000	632250000000		63	165130000000	527630000000		63	384080000000	2054800000000		63	214180000000	2083600000000		63	259540000000	2015900000000		63	96239000000	3331100000000		63	149210000000	3901100000000		63	428960000000	995940000000
			65	307540000000	3973800000000		65	210100000000	2645300000000		65	602660000000	2795200000000		65	818160000000	1875400000000		65	798650000000	848830000000		65	229110000000	719880000000		65	546100000000	2220500000000		65	289270000000	2210900000000		65	370520000000	2120000000000		65	127310000000	3593400000000		65	246400000000	3790500000000		65	596580000000	1149500000000
			67	401790000000	4131000000000		67	278060000000	2722400000000		67	784810000000	3233800000000		67	1059800000000	2022700000000		67	842660000000	1084300000000		67	307060000000	932160000000		67	731350000000	2322800000000		67	387290000000	2271100000000		67	501450000000	2179000000000		67	167860000000	3781100000000		67	371070000000	3616400000000		67	794370000000	1270900000000
			69	512890000000	4201600000000		69	352230000000	2745300000000		69	982720000000	3625600000000		69	1305600000000	2121100000000		69	884920000000	1321000000000		69	396360000000	1150100000000		69	928480000000	2369400000000		69	519740000000	2286800000000		69	642160000000	2185500000000		69	218430000000	3872500000000		69	505780000000	3401700000000		69	1016900000000	1344300000000
			71	637150000000	4183300000000		71	428840000000	2707300000000		71	1190500000000	3950300000000		71	1545300000000	2162200000000		71	918170000000	1542200000000		71	492750000000	1363300000000		71	1127400000000	2377000000000		71	696090000000	2274900000000		71	777430000000	2140400000000		71	278050000000	3857600000000		71	626900000000	3162700000000		71	1254400000000	1366300000000
			73	768770000000	4083100000000		73	505750000000	2609800000000		73	1401600000000	4190700000000		73	1767200000000	2149500000000		73	935700000000	1733700000000		73	591390000000	1566600000000		73	1321000000000	2359300000000		73	919190000000	2243200000000		73	891880000000	2053200000000		73	344320000000	3741600000000		73	716010000000	2909200000000		73	1492800000000	1345300000000
			75	900900000000	3915700000000		75	582710000000	2460800000000		75	1608900000000	4331200000000		75	1957300000000	2096000000000		75	935550000000	1884100000000		75	687520000000	1753300000000		75	1504100000000	2320400000000		75	1180800000000	2192600000000		75	975560000000	1937300000000		75	414060000000	3544000000000		75	767090000000	2645500000000		75	1717600000000	1295300000000
			77	1026900000000	3698800000000		77	659930000000	2273600000000		77	1803900000000	4361200000000		77	2100800000000	2016300000000		77	920960000000	1985000000000		77	776760000000	1909300000000		77	1670200000000	2256700000000		77	1458300000000	2120200000000		77	1026200000000	1806500000000		77	484020000000	3291500000000		77	786890000000	2372800000000		77	1918100000000	1228200000000
			79	1140900000000	3448500000000		79	736220000000	2064700000000		79	1976600000000	4280300000000		79	2187300000000	1921900000000		79	897660000000	2032100000000		79	855520000000	2014700000000		79	1810700000000	2161400000000		79	1717300000000	2023400000000		79	1048300000000	1671800000000		79	551680000000	3011800000000		79	789230000000	2092000000000		79	2089000000000	1150900000000
			81	1239000000000	3176000000000		81	808160000000	1850800000000		81	2115500000000	4100000000000		81	2214300000000	1819200000000		81	870770000000	2027200000000		81	921460000000	2054000000000		81	1915800000000	2031000000000		81	1923200000000	1902700000000		81	1049900000000	1540300000000		81	615590000000	2727300000000		81	787330000000	1806500000000		81	2229300000000	1066100000000
			83	1319400000000	2888800000000		83	870820000000	1646100000000		83	2209700000000	3841000000000		83	2188300000000	1711400000000		83	843590000000	1977400000000		83	973830000000	2025400000000		83	1979300000000	1869100000000		83	2056000000000	1761600000000		83	1040500000000	1415200000000		83	675170000000	2453600000000		83	789180000000	1524000000000		83	2338500000000	975680000000
			85	1382500000000	2593100000000		85	919320000000	1459600000000		85	2251700000000	3528100000000		85	2122400000000	1600200000000		85	817760000000	1894900000000		85	1013300000000	1942700000000		85	2001800000000	1686800000000		85	2115500000000	1606300000000		85	1028000000000	1297000000000		85	730220000000	2199000000000		85	796930000000	1255700000000		85	2415000000000	883030000000
			87	1430500000000	2296200000000		87	950360000000	1294400000000		87	2240500000000	3185800000000		87	2031700000000	1487400000000		87	794160000000	1793400000000		87	1041300000000	1827900000000		87	1991100000000	1499000000000		87	2114300000000	1443500000000		87	1018200000000	1184700000000		87	780490000000	1966400000000		87	808610000000	1012700000000		87	2456000000000	793180000000
			89	1465800000000	2007100000000		89	963230000000	1149200000000		89	2181600000000	2836400000000		89	1929800000000	1374300000000		89	773640000000	1686100000000		89	1059700000000	1702600000000		89	1958700000000	1319700000000		89	2068100000000	1280000000000		89	1014800000000	1077400000000		89	825450000000	1755100000000		89	820200000000	803300000000		89	2459300000000	711080000000
			91	1489200000000	1734900000000		91	959930000000	1019900000000		91	2085000000000	2497700000000		91	1826500000000	1261600000000		91	757300000000	1583100000000		91	1070100000000	1582200000000		91	1915500000000	1158200000000		91	1990500000000	1121800000000		91	1019500000000	974770000000		91	864400000000	1563500000000		91	827470000000	631060000000		91	2425000000000	639700000000
			93	1499700000000	1487300000000		93	944470000000	901600000000		93	1962300000000	2182400000000		93	1727600000000	1149200000000		93	746110000000	1490300000000		93	1073800000000	1474800000000		93	1868400000000	1017600000000		93	1892900000000	973410000000		93	1032600000000	877720000000		93	896630000000	1390100000000		93	827560000000	495030000000		93	2356500000000	579310000000
			95	1494700000000	1269000000000		95	921750000000	790640000000		95	1824500000000	1897600000000		95	1635200000000	1036800000000		95	740430000000	1410200000000		95	1071700000000	1382800000000		95	1819700000000	896270000000		95	1784500000000	837290000000		95	1053100000000	787590000000		95	921660000000	1233500000000		95	819810000000	391060000000		95	2260100000000	527890000000
			97	1471800000000	1081200000000		97	896420000000	685500000000		97	1681400000000	1645900000000		97	1549000000000	924270000000		97	739540000000	1341900000000		97	1064500000000	1305300000000		97	1768700000000	789480000000		97	1672400000000	714350000000		97	1078600000000	705180000000		97	939300000000	1092300000000		97	805920000000	313490000000		97	2144300000000	482460000000
			99	1430800000000	922020000000		99	872120000000	586630000000		99	1541100000000	1426100000000		99	1467300000000	811970000000		99	741690000000	1282900000000		99	1052200000000	1239700000000		99	1712800000000	692150000000		99	1561300000000	604410000000		99	1105400000000	630210000000		99	949820000000	963990000000		99	789090000000	256460000000		99	2017700000000	440320000000
			101	1374300000000	787810000000		101	851330000000	495540000000		101	1410100000000	1235300000000		101	1387700000000	701210000000		101	744500000000	1229000000000		101	1034800000000	1183500000000		101	1650000000000	600550000000		101	1453700000000	506960000000		101	1128900000000	561560000000		101	953830000000	846060000000		101	772890000000	214760000000		101	1888000000000	399910000000
			103	1307600000000	674110000000		103	835400000000	413860000000		103	1293000000000	1070200000000		103	1307800000000	594340000000		103	745600000000	1175600000000		103	1012000000000	1133900000000		103	1579800000000	513210000000		103	1351400000000	421580000000		103	1144300000000	498020000000		103	952240000000	736210000000		103	760150000000	184140000000		103	1760900000000	360950000000
			105	1237300000000	576720000000		105	824690000000	342630000000		105	1191800000000	927540000000		105	1226300000000	494390000000		105	743040000000	1118600000000		105	983690000000	1088300000000		105	1503300000000	430770000000		105	1255700000000	348010000000		105	1147500000000	438970000000		105	946040000000	633360000000		105	752390000000	161360000000		105	1640200000000	324030000000
			107	1169300000000	492300000000		107	818680000000	282140000000		107	1106500000000	804520000000		107	1142700000000	404510000000		107	735380000000	1054600000000		107	949990000000	1044400000000		107	1422900000000	355130000000		107	1167900000000	286040000000		107	1136600000000	384550000000		107	936120000000	537790000000		107	749620000000	144000000000		107	1527800000000	289980000000
			109	1108200000000	418580000000		109	816050000000	231980000000		109	1035200000000	699100000000		109	1058000000000	327110000000		109	721560000000	982000000000		109	911460000000	999550000000		109	1340900000000	288400000000		109	1089200000000	235250000000		109	1111500000000	335350000000		109	923130000000	450790000000		109	750530000000	130340000000		109	1424300000000	259430000000
			111	1056400000000	354200000000		111	814700000000	191210000000		111	975030000000	609570000000		111	973680000000	263300000000		111	700740000000	901090000000		111	869050000000	951690000000		111	1259600000000	232040000000		111	1020100000000	194960000000		111	1074400000000	291860000000		111	907410000000	373840000000		111	752830000000	119150000000		111	1329300000000	232590000000
			113	1014700000000	298450000000		113	812080000000	158600000000		113	922860000000	534370000000		113	891630000000	212740000000		113	672470000000	814250000000		113	824030000000	899330000000		113	1180400000000	186470000000		113	960390000000	164120000000		113	1028500000000	254140000000		113	889040000000	307980000000		113	753700000000	109550000000		113	1241600000000	209220000000
			115	982730000000	250820000000		115	805500000000	132840000000		115	875800000000	471900000000		115	813570000000	173930000000		115	636980000000	725260000000		115	777830000000	842040000000		115	1104200000000	151130000000		115	909510000000	141380000000		115	976870000000	221790000000		115	867870000000	253400000000		115	750370000000	100890000000		115	1159700000000	188730000000
			117	959140000000	210800000000		117	792770000000	112680000000		117	831590000000	420420000000		117	740900000000	144770000000		117	595390000000	638440000000		117	731850000000	780530000000		117	1031700000000	124690000000		117	866390000000	125200000000		117	921900000000	194070000000		117	843670000000	209470000000		117	740570000000	92654000000		117	1082100000000	170430000000
			119	942240000000	177700000000		119	772590000000	97074000000		119	788680000000	378130000000		119	674520000000	123080000000		119	549720000000	557720000000		119	687300000000	716530000000		119	963150000000	105510000000		119	829880000000	113990000000		119	865240000000	170200000000		119	816160000000	174960000000		119	723030000000	84458000000		119	1007400000000	153640000000
			121	930030000000	150670000000		121	744810000000	85145000000		121	746040000000	343210000000		121	614890000000	106870000000		121	502440000000	485970000000		121	645110000000	652390000000		121	898940000000	91890000000		121	798840000000	106210000000		121	807850000000	149540000000		121	785180000000	148290000000		121	697590000000	76195000000		121	934840000000	137800000000
			123	920340000000	128770000000		123	710360000000	76193000000		123	703090000000	313940000000		123	562010000000	94540000000		123	455940000000	424720000000		123	605900000000	590520000000		123	839200000000	82310000000		123	772150000000	100530000000		123	750340000000	131600000000		123	750740000000	127800000000		123	665150000000	68163000000		123	864020000000	122460000000
			125	910940000000	111040000000		125	670910000000	69614000000		125	659520000000	288800000000		125	515550000000	84864000000		125	411990000000	374210000000		125	569950000000	532930000000		125	783890000000	75541000000		125	748740000000	95944000000		125	693230000000	116070000000		125	713060000000	111880000000		125	627360000000	61025000000		125	795180000000	107260000000
			127	899620000000	96613000000		127	628420000000	64851000000		127	615220000000	266530000000		127	474910000000	76946000000		127	371580000000	333670000000		127	537290000000	480880000000		127	732810000000	70659000000		127	727570000000	91842000000		127	636980000000	102730000000		127	672600000000	99132000000		127	586230000000	55488000000		127	728810000000	91993000000
			129	884420000000	84740000000		129	584810000000	61365000000		129	570220000000	246120000000		129	439380000000	70163000000		129	334950000000	301640000000		129	507710000000	434800000000		129	685520000000	67001000000		129	707520000000	88007000000		129	582000000000	91297000000		129	630080000000	88473000000		129	543770000000	51864000000		129	665460000000	76819000000
			131	863790000000	74838000000		131	541690000000	58636000000		131	524690000000	226770000000		131	408180000000	64102000000		131	301910000000	276250000000		131	480860000000	394390000000		131	641420000000	64082000000		131	687470000000	84516000000		131	528630000000	81415000000		131	586350000000	79185000000		131	501690000000	49809000000		131	605540000000	62291000000
			133	836830000000	66478000000		133	500300000000	56196000000		133	479000000000	207880000000		133	380520000000	58503000000		133	272060000000	255490000000		133	456240000000	358830000000		133	599890000000	61507000000		133	666270000000	81550000000		133	477150000000	72647000000		133	542390000000	70909000000		133	461330000000	48420000000		133	549310000000	49232000000
			135	803380000000	59366000000		135	461400000000	53674000000		135	433780000000	188960000000		135	355620000000	53208000000		135	245020000000	237480000000		135	433320000000	327060000000		135	560260000000	58897000000		135	642880000000	79199000000		135	427860000000	64564000000		135	499180000000	63565000000		135	423590000000	46651000000		135	496830000000	38385000000
			137	764090000000	53323000000		137	425370000000	50843000000		137	389920000000	169730000000		137	332670000000	48123000000		137	220490000000	220630000000		137	411560000000	298070000000		137	522020000000	55893000000		137	616460000000	77325000000		137	381130000000	56850000000		137	457630000000	57208000000		137	388990000000	43808000000		137	448090000000	30098000000
			139	720180000000	48234000000		139	392240000000	47646000000		139	348410000000	150120000000		139	310910000000	43198000000		139	198200000000	203870000000		139	390440000000	271010000000		139	484740000000	52202000000		139	586480000000	75544000000		139	337440000000	49376000000		139	418490000000	51902000000		139	357770000000	39834000000		139	403030000000	24227000000
			141	673280000000	44012000000		141	361810000000	44187000000		141	310150000000	130380000000		141	289680000000	38417000000		141	177910000000	186720000000		141	369530000000	245350000000		141	448210000000	47654000000		141	552890000000	73323000000		141	297320000000	42187000000		141	382340000000	47631000000		141	329920000000	35244000000		141	361580000000	20282000000
			143	625100000000	40558000000		143	333690000000	40688000000		143	275740000000	111100000000		143	268490000000	33809000000		143	159360000000	169200000000		143	348520000000	220820000000		143	412420000000	42233000000		143	516080000000	70157000000		143	261260000000	35436000000		143	349540000000	44283000000		143	305280000000	30761000000		143	323640000000	17655000000
			145	577190000000	37761000000		145	307470000000	37420000000		145	245430000000	93091000000		145	247090000000	29443000000		145	142290000000	151680000000		145	327250000000	197410000000		145	377530000000	36081000000		145	476900000000	65749000000		145	229560000000	29302000000		145	320260000000	41677000000		145	283600000000	26930000000		145	289100000000	15808000000
			147	530820000000	35512000000		147	282790000000	34625000000		147	219110000000	77195000000		147	225500000000	25424000000		147	126470000000	134730000000		147	305760000000	175210000000		147	343910000000	29514000000		147	436530000000	60113000000		147	202300000000	23939000000		147	294490000000	39606000000		147	264510000000	23933000000		147	257860000000	14353000000
			149	486910000000	33737000000		149	259400000000	32460000000		149	196420000000	64035000000		149	203960000000	21874000000		149	111750000000	118860000000		149	284230000000	154360000000		149	312010000000	22991000000		149	396300000000	53561000000		149	179310000000	19458000000		149	272100000000	37863000000		149	247640000000	21651000000		149	229860000000	13059000000
			151	446000000000	32411000000		151	237210000000	30968000000		151	176870000000	53834000000		151	182870000000	18909000000		151	98073000000	104510000000		151	263000000000	135010000000		151	282280000000	17019000000		151	357510000000	46588000000		151	160270000000	15924000000		151	252860000000	36251000000		151	232550000000	19833000000		151	205060000000	11826000000
			153	408330000000	31521000000		153	216240000000	30093000000		153	159910000000	46372000000		153	162690000000	16620000000		153	85454000000	91907000000		153	242430000000	117260000000		153	255070000000	11987000000		153	321290000000	39729000000		153	144780000000	13349000000		153	236470000000	34575000000		153	218790000000	18248000000		153	183460000000	10664000000
			155	373930000000	31017000000		155	196590000000	29714000000		155	145020000000	41087000000		155	143840000000	15060000000		155	73974000000	81084000000		155	222890000000	101150000000		155	230590000000	8069900000		155	288450000000	33426000000		155	132390000000	11687000000		155	222620000000	32633000000		155	205920000000	16763000000		155	165040000000	9656100000
			157	342630000000	30761000000		157	178370000000	29706000000		157	131760000000	37253000000		157	126610000000	14259000000		157	63715000000	71884000000		157	204660000000	86715000000		157	208840000000	5227000000		157	259470000000	27966000000		157	122720000000	10838000000		157	210970000000	30236000000		157	193500000000	15348000000		157	149770000000	8920600000
			159	314170000000	30549000000		159	161640000000	29989000000		159	119760000000	34172000000		159	111180000000	14217000000		159	54739000000	63993000000		159	187860000000	73947000000		159	189660000000	3280100000		159	234470000000	23460000000		159	115380000000	10677000000		159	201210000000	27249000000		159	181130000000	14053000000		159	137520000000	8527100000
			161	288220000000	30192000000		161	146400000000	30541000000		161	108750000000	31320000000		161	97537000000	14895000000		161	47060000000	57022000000		161	172510000000	62807000000		161	172760000000	2007200000		161	213260000000	19868000000		161	110040000000	11070000000		161	193020000000	23654000000		161	168470000000	12976000000		161	128110000000	8429400000
			163	264450000000	29608000000		163	132590000000	31362000000		163	98535000000	28420000000		163	85574000000	16174000000		163	40642000000	50603000000		163	158460000000	53219000000		163	157760000000	1204700000		163	195440000000	17045000000		163	106380000000	11900000000		163	186080000000	19588000000		163	155310000000	12229000000		163	121230000000	8453300000
			165	242560000000	28848000000		165	120080000000	32371000000		165	89018000000	25436000000		165	75102000000	17809000000		165	35399000000	44471000000		165	145530000000	45064000000		165	144250000000	712930000		165	180410000000	14792000000		165	104120000000	13054000000		165	180100000000	15334000000		165	141600000000	11897000000		165	116510000000	8364900000
			167	222290000000	28032000000		167	108740000000	33312000000		167	80174000000	22501000000		167	65909000000	19404000000		167	31200000000	38516000000		167	133490000000	38195000000		167	131840000000	418540000		167	167480000000	12914000000		167	102970000000	14416000000		167	174790000000	11252000000		167	127460000000	11995000000		167	113440000000	7977800000
			169	203430000000	27229000000		169	98415000000	33728000000		169	72049000000	19814000000		169	57795000000	20478000000		169	27883000000	32779000000		169	122140000000	32447000000		169	120190000000	245730000		169	155900000000	11260000000		169	102700000000	15847000000		169	169840000000	7682800000		169	113170000000	12417000000		169	111440000000	7234600000
			171	185830000000	26377000000		171	88981000000	33081000000		171	64729000000	17558000000		171	50590000000	20604000000		171	25256000000	27403000000		171	111340000000	27652000000		171	109060000000	146010000		171	145000000000	9753600000		171	103080000000	17174000000		171	165000000000	4851100000		171	99136000000	12926000000		171	109820000000	6218400000
			173	169410000000	25292000000		173	80343000000	31007000000		173	58321000000	15836000000		173	44147000000	19601000000		173	23122000000	22562000000		173	101030000000	23659000000		173	98317000000	89333000		173	134190000000	8386700000		173	103930000000	18203000000		173	159990000000	2821500000		173	85801000000	13200000000		173	107880000000	5101200000
			175	154090000000	23758000000		175	72434000000	27551000000		175	52912000000	14650000000		175	38343000000	17636000000		175	21296000000	18396000000		175	91173000000	20339000000		175	87972000000	57600000		175	123120000000	7183900000		175	105080000000	18744000000		175	154630000000	1511400000		175	73559000000	12947000000		175	104960000000	4075800000
			177	139870000000	21644000000		177	65214000000	23209000000		177	48537000000	13915000000		177	33071000000	15171000000		177	19627000000	14973000000		177	81787000000	17592000000		177	78146000000	40194000		177	111710000000	6163200000		177	106360000000	18647000000		177	148730000000	751360000		177	62689000000	12033000000		177	100610000000	3315300000
			179	126720000000	18988000000		179	58663000000	18730000000		179	45144000000	13485000000		179	28246000000	12741000000		179	18017000000	12276000000		179	72882000000	15343000000		179	69018000000	31047000		179	100160000000	5312800000		179	107600000000	17844000000		179	142220000000	355640000		179	53319000000	10545000000		179	94623000000	2969300000
			181	114630000000	15993000000		181	52768000000	14793000000		181	42584000000	13204000000		181	23817000000	10718000000		181	16421000000	10226000000		181	64465000000	13535000000		181	60743000000	26792000		181	88858000000	4595000000		181	108630000000	16371000000		181	135050000000	171510000		181	45444000000	8736300000		181	87118000000	3161300000
			183	103570000000	12968000000		183	47523000000	11774000000		183	40612000000	12958000000		183	19766000000	9181200000		183	14846000000	8703800000		183	56535000000	12119000000		183	53387000000	25643000		183	78296000000	3967300000		183	109240000000	14364000000		183	127270000000	96879000		183	38964000000	6905000000		183	78479000000	3945400000
			185	93496000000	10210000000		185	42920000000	9717100000		185	38922000000	12711000000		185	16113000000	7963600000		185	13329000000	7584600000		185	49095000000	11042000000		185	46902000000	26731000		185	68863000000	3401300000		185	109230000000	12034000000		185	118980000000	74501000		185	33729000000	5270700000		185	69242000000	5214500000
			187	84363000000	7921500000		187	38951000000	8455500000		187	37206000000	12499000000		187	12896000000	6818700000		187	11923000000	6757800000		187	42160000000	10242000000		187	41163000000	29725000		187	60741000000	2888700000		187	108380000000	9622800000		187	110310000000	77580000		187	29581000000	3931000000		187	59959000000	6626100000
			189	76106000000	6163500000		189	35605000000	7755500000		189	35219000000	12383000000		189	10155000000	5593500000		189	10680000000	6138100000		189	35766000000	9638900000		189	36026000000	34638000		189	53875000000	2436400000		189	106500000000	7349500000		189	101440000000	96722000		189	26363000000	2885300000		189	51094000000	7656100000
			191	68653000000	4881600000		191	32871000000	7404300000		191	32835000000	12377000000		191	7907600000	4301200000		191	9639300000	5667100000		191	29966000000	9146600000		191	31383000000	41721000		191	48029000000	2058000000		191	103410000000	5374900000		191	92551000000	131820000		191	23914000000	2086200000		191	42971000000	7828100000
			193	61931000000	3958500000		193	30736000000	7234700000		193	30070000000	12419000000		193	6139900000	3075700000		193	8824400000	5309600000		193	24811000000	8681800000		193	27179000000	51425000		193	42902000000	1765600000		193	98989000000	3781600000		193	83828000000	188140000		193	22061000000	1479500000		193	35780000000	6991600000
			195	55866000000	3270900000		195	29187000000	7122200000		195	27050000000	12370000000		195	4806500000	2063700000		195	8243400000	5046200000		195	20341000000	8185100000		195	23405000000	64406000		195	38226000000	1566300000		195	93182000000	2578100000		195	75442000000	274730000		195	20602000000	1022200000		195	29587000000	5421700000
			197	50390000000	2723000000		197	28205000000	6982400000		197	23947000000	12062000000		197	3842700000	1341100000		197	7890900000	4865900000		197	16566000000	7634600000		197	20071000000	81554000		197	33836000000	1461900000		197	86040000000	1719600000		197	67543000000	403050000		197	19314000000	683370000		197	24367000000	3642400000
			199	45443000000	2257200000		199	27768000000	6774500000		199	20912000000	11362000000		199	3177800000	895200000		199	7751500000	4759800000		199	13459000000	7045800000		199	17181000000	104050000		199	29677000000	1451100000		199	77733000000	1135100000		199	60252000000	584380000		199	17994000000	439630000		199	20019000000	2120500000
			201	40970000000	1847500000		201	27846000000	6501900000		201	18036000000	10235000000		201	2747400000	657870000		201	7801600000	4716100000		201	10967000000	6454900000		201	14720000000	133490000		201	25772000000	1532500000		201	68555000000	750310000		201	53656000000	824460000		201	16510000000	271120000		201	16399000000	1071900000
			203	36928000000	1488500000		203	28393000000	6201600000		203	15350000000	8787700000		203	2500300000	550570000		203	8010700000	4718200000		203	9013800000	5894400000		203	12646000000	171950000		203	22184000000	1706400000		203	58914000000	501870000		203	47805000000	1115800000		203	14860000000	159910000		203	13351000000	472050000
			205	33277000000	1185900000		205	29349000000	5921800000		205	12852000000	7241500000		205	2401300000	511850000		205	8342000000	4744200000		205	7514400000	5377300000		205	10899000000	222200000		205	18969000000	1975200000		205	49290000000	342280000		205	42711000000	1429900000		205	13179000000	90094000		205	10745000000	181920000
			207	29983000000	949670000		207	30634000000	5697400000		207	10545000000	5859400000		207	2431300000	503670000		207	8752700000	4769600000		207	6384600000	4895800000		207	9409000000	287840000		207	16160000000	2341800000		207	40160000000	239090000		207	38348000000	1715500000		207	11685000000	48484000		207	8495700000	61674000
			209	27012000000	789140000		209	32139000000	5534700000		209	8449100000	4858100000		209	2584500000	506120000		209	9195900000	4769600000		209	5547500000	4432700000		209	8107400000	373470000		209	13753000000	2807600000		209	31931000000	171430000		209	34663000000	1908100000		209	10578000000	24945000		209	6564900000	18504000
			211	24330000000	710290000		211	33729000000	5408700000		211	6606400000	4350900000		211	2866200000	509760000		211	9622800000	4723500000		211	4936300000	3973900000		211	6937900000	484720000		211	11716000000	3368600000		211	24875000000	126280000		211	31576000000	1951300000		211	9956300000	12299000		211	4944400000	4946400
			213	21901000000	713140000		213	35240000000	5274400000		213	5057200000	4334300000		213	3287100000	510130000		213	9985600000	4617400000		213	4495900000	3515500000		213	5862800000	628080000		213	9999600000	4012900000		213	19101000000	95635000		213	28996000000	1822400000		213	9792800000	5843200		213	3632400000	1187200
			215	19686000000	789840000		215	36491000000	5082700000		215	3822700000	4703300000		215	3856500000	504960000		215	10242000000	4445600000		215	4181800000	3063200000		215	4865300000	810340000		215	8549700000	4717900000		215	14576000000	74498000		215	26829000000	1545900000		215	9967200000	2710400		215	2615500000	258690
			217	17648000000	923080000		217	37298000000	4796000000		217	2894200000	5272700000		217	4573200000	492980000		217	10357000000	4211000000		217	3959500000	2628600000		217	3946000000	1037400000		217	7316200000	5449700000		217	11157000000	59713000		217	24985000000	1186300000		217	10323000000	1271300		217	1862500000	52416
			219	15752000000	1085600000		219	37504000000	4398500000		219	2234500000	5804800000		219	5415500000	473670000		219	10308000000	3923500000		219	3803200000	2223900000		219	3116800000	1312000000		219	6257900000	6164800000		219	8651200000	49247000		219	23386000000	821140000		219	10711000000	656730		219	1328200000	10688
			221	13970000000	1242100000		221	36999000000	3898900000		221	1788900000	6060400000		221	6333600000	447110000		221	10087000000	3597800000		221	3693700000	1859200000		221	2392400000	1630900000		221	5343000000	6813700000		221	6853600000	41764000		221	21968000000	511680000		221	11006000000	431010		221	962280000	2794
			223	12281000000	1354300000		223	35753000000	3326800000		223	1498700000	5876600000		223	7248500000	414010000		223	9696900000	3250400000		223	3617600000	1540400000		223	1783500000	1981000000		223	4547900000	7346900000		223	5581900000	36376000		223	20680000000	286790000		223	11113000000	389140		223	717910000	1265.8
			225	10677000000	1390500000		225	33824000000	2724900000		225	1312300000	5235800000		225	8060400000	375630000		225	9155100000	2897500000		225	3565700000	1269300000		225	1292700000	2336100000		225	3855100000	7722400000		225	4687800000	32481000		225	19486000000	144560000		225	10968000000	441830		225	556830000	867.19
			227	9160700000	1334400000		227	31348000000	2138300000		227	1190200000	4274100000		227	8666300000	333630000		227	8488400000	2553100000		227	3531400000	1044500000		227	913680000	2656300000		227	3251000000	7911400000		227	4059400000	29665000		227	18361000000	65583000		227	10543000000	555470		227	450890000	678.64
			229	7741900000	1191000000		229	28519000000	1605800000		229	1105900000	3210800000		229	8982300000	289890000		229	7730600000	2227800000		229	3510500000	862400000		229	632860000	2892100000		229	2724800000	7902800000		229	3615900000	27638000		229	17287000000	26813000		229	9847600000	722850		229	380930000	545.94
			231	6437400000	985430000		231	25546000000	1153500000		231	1043300000	2244700000		231	8962500000	246300000		231	6918600000	1928700000		231	3499400000	718610000		231	432790000	2993600000		231	2267400000	7704300000		231	3300700000	26189000		231	16254000000	9899600		231	8928200000	949960		231	334700000	441.12
			233	5264500000	754070000		233	22616000000	793370000		233	993720000	1484500000		233	8609100000	204570000		233	6089100000	1659600000		233	3495000000	609100000		233	295290000	2925600000		233	1871200000	7340600000		233	3075000000	25157000		233	15253000000	3309200		233	7857900000	1250700		233	304710000	356.36
			235	4237800000	532850000		235	19872000000	524190000		235	952960000	945220000		235	7968900000	166080000		235	5275100000	1421900000		235	3494400000	531370000		235	203760000	2682300000		235	1529700000	6848200000		235	2912200000	24420000		235	14279000000	1004900		235	6723100000	1645300		235	286470000	287.55
			237	3364800000	347380000		237	17395000000	336310000		237	919820000	586970000		237	7120000000	131800000		237	4503900000	1214600000		237	3493700000	485450000		237	144540000	2294100000		237	1237100000	6270500000		237	2794800000	23875000		237	13327000000	278690		237	5607200000	2159800		237	277410000	231.68
			239	2645100000	208850000		239	15213000000	216360000		239	895160000	357020000		239	6153100000	102270000		239	3796100000	1035700000		239	3488900000	474590000		239	107200000	1822700000		239	988540000	5651300000		239	2711400000	23435000		239	12394000000	71400		239	4577300000	2827600		239	276090000	186.34
			241	2069500000	115810000		241	13314000000	151710000		241	881830000	211930000		241	5154600000	77617000		241	3164800000	882490000		241	3474900000	505320000		241	84278000	1343400000		241	779510000	5030800000		241	2654900000	23024000		241	11473000000	17629		241	3677100000	3690000		241	281830000	149.59
			243	1622400000	59256000		243	11659000000	133790000		243	884960000	121900000		243	4194100000	57640000		243	2616600000	751750000		243	3446200000	586490000		243	70680000	922840000		243	605830000	4442000000		243	2621600000	22578000		243	10559000000	4971.3		243	2926000000	4797700		243	294430000	119.84
			245	1284000000	27999000		245	10203000000	160010000		245	912420000	67469000		245	3320400000	41910000		245	2152200000	640490000		245	3397100000	726410000		245	63088000	601630000		245	463540000	3910000000		245	2609900000	22041000		245	9649800000	2360.8		245	2322800000	6212400		245	314080000	95.814
			247	1033400000	12232000		247	8901200000	234290000		247	974910000	35772000		247	2560800000	29857000		247	1767600000	545880000		247	3322000000	928370000		247	59405000	389700000		247	348790000	3451200000		247	2619800000	21370000		247	8742000000	2024		247	1852300000	8008300		247	341200000	76.437
			249	851000000	4947300		249	7718700000	366260000		249	1085000000	18120000		249	1925700000	20859000		249	1456000000	465450000		249	3216300000	1185000000		249	58342000	273370000		249	257830000	3074500000		249	2651900000	20537000		249	7837100000	2191.3		249	1492600000	10273000		249	376430000	60.843
			251	719650000	1855900		251	6631500000	568840000		251	1254800000	8757900		251	1412400000	14309000		251	1208300000	397170000		251	3076900000	1473800000		251	59124000	227950000		251	187080000	2781700000		251	2707200000	19525000		251	6940100000	2498.4		251	1220000000	13110000		251	420510000	48.322
			253	625790000	647070		253	5627300000	853940000		253	1490700000	4036700		253	1010600000	9654400		253	1014800000	339470000		253	2903100000	1756700000		253	61291000	228750000		253	133120000	2569000000		253	2786500000	18336000		253	6060000000	2883.8		253	1013100000	16639000		253	474210000	38.29
			255	559170000	210190		255	4703700000	1226800000		255	1788200000	1773700		255	705290000	6423500		255	866030000	291270000		255	2696800000	1985900000		255	64573000	256910000		255	92824000	2427700000		255	2889700000	16985000		255	5209300000	3347.5		255	854040000	20995000		255	538150000	30.271
			257	512480000	63848		257	3864200000	1679700000		257	2125500000	742810		257	480110000	4233200		257	752930000	252010000		257	2463200000	2115300000		257	68806000	300240000		257	63386000	2344800000		257	3015300000	15502000		257	4402400000	3902.9		257	729290000	26331000		257	612690000	23.876
			259	480640000	18275		259	3114900000	2187300000		259	2462800000	296420		259	318910000	2784600		259	667740000	221710000		259	2210200000	2114400000		259	73884000	351620000		259	42363000	2304500000		259	3160000000	13925000		259	3653600000	4569.4		259	628960000	32814000		259	697720000	18.788
			261	460200000	5050		261	2461200000	2705400000		261	2746200000	112680		261	207200000	1853000		261	603900000	200990000		261	1947600000	1978200000		261	79729000	406730000		261	27695000	2288800000		261	3318400000	12301000		261	2975400000	5370.4		261	546160000	40626000		261	792410000	14.751
			263	448760000	1479.4		263	1905100000	3176000000		263	2920600000	40794		263	132980000	1275100		263	556200000	191130000		263	1686300000	1730100000		263	86265000	462500000		263	17704000	2279800000		263	3482900000	10678000		263	2376800000	6335.2		263	476220000	49957000		263	895070000	11.554
			265	444650000	603.82		265	1444600000	3536800000		265	2945500000	14062		265	87341000	935660		265	520630000	194070000		265	1436700000	1413500000		265	93407000	516270000		265	11062000	2261100000		265	3644100000	9103900		265	1862300000	7499.4		265	416010000	61003000		265	1002900000	9.0297
			267	446580000	442.61		267	1073400000	3735300000		267	2808700000	4615		267	65125000	755480		267	494200000	212340000		267	1207600000	1078900000		267	101050000	565500000		267	6754600	2219300000		267	3791700000	7618900		267	1431600000	8906.7		267	363460000	73959000		267	1112000000	7.0408
			269	453560000	471.77		269	782070000	3740800000		269	2531500000	1441.7		269	65658000	681330		269	474820000	248980000		269	1005300000	769800000		269	109080000	607790000		269	4030000	2146200000		269	3915700000	6256200		269	1080500000	10610		269	317170000	89010000		269	1217400000	5.4777
			271	464780000	564.55		271	559150000	3552800000		271	2161900000	428.7		271	93567000	678010		271	461040000	307180000		271	832950000	514040000		271	117320000	641030000		271	2349200	2038800000		271	4007600000	5039100		271	801490000	12676		271	276150000	106330000		271	1313300000	4.252
			273	479550000	696.54		273	392710000	3200800000		273	1760000000	121.36		273	159140000	722490		273	451900000	389920000		273	690940000	321820000		273	125600000	663580000		273	1338100	1899800000		273	4061500000	3980100		273	585080000	15185		273	239700000	126040000		273	1393500000	3.2934
			275	497300000	869.52		275	271240000	2736400000		275	1380300000	32.714		275	277240000	799580		275	446820000	499310000		275	577120000	189370000		275	133700000	674450000		275	744880	1736100000		275	4075500000	3082100		275	421030000	18234		275	207310000	148260000		275	1452000000	2.5453
			277	517510000	1093.4		277	184450000	2221000000		277	1059800000	8.401		277	463460000	898950		277	445480000	635970000		277	487780000	105100000		277	141400000	673370000		277	405340	1557900000		277	4051800000	2339700		277	299290000	21944		277	178540000	173030000		277	1483500000	1.9629
			279	539740000	1382.7		279	123650000	1712400000		279	814130000	2.0569		279	727080000	1013100		279	447770000	798310000		279	418400000	55281000		279	148450000	660820000		279	215700	1376600000		279	3995800000	1740900		279	210660000	26464		279	153040000	200340000		279	1484500000	1.5105
			281	563580000	1756.6		281	81804000	1255000000		281	640580000	0.48105		281	1061900000	1136200		281	453770000	982030000		281	364470000	27729000		281	154590000	637980000		281	112310	1202800000		281	3915800000	1269700		281	147240000	31973		281	130520000	230090000		281	1453300000	1.16
			283	588640000	2239.8		283	53476000	874970000		283	525940000	0.10805		283	1439100000	1263100		283	463720000	1179900000		283	321960000	13376000		283	159590000	606630000		283	57248	1045300000		283	3820800000	907550		283	102500000	38692		283	110710000	262110000		283	1390800000	0.88895
			285	614510000	2864.2		285	34580000	580800000		285	453590000	0.02376		285	1806500000	1389200		285	478030000	1381800000		285	287570000	6271100		285	163240000	568940000		285	28588	910190000		285	3719500000	635820		285	71316000	46890		285	93363000	296160000		285	1300100000	0.67984
			287	640800000	3670.8		287	22142000	367390000		287	408460000	0.0054879		287	2098700000	1510200		287	497260000	1575800000		287	258840000	2893300		287	165350000	527300000		287	13996	800450000		287	3618300000	436610		287	49768000	56895		287	78252000	331870000		287	1186600000	0.51887
			289	667050000	4712		289	14054000	221680000		289	379310000	0.0016262		289	2255500000	1621800		289	522150000	1748900000		289	234030000	1330500		289	165790000	484090000		289	6724.2	716520000		289	3521000000	293900		289	34959000	69107		289	65165000	368800000		289	1056900000	0.39523
			291	692820000	6054.4		291	8849400	127730000		291	358800000	0.00078234		291	2242700000	1720500		291	553620000	1888900000		291	212020000	616250		291	164470000	441510000		291	3173.1	656760000		291	3428000000	193940		291	24796000	84013		291	53905000	406440000		291	918440000	0.30045
			293	717610000	7782.9		293	5533000	70349000		293	342660000	0.00055469		293	2063800000	1803000		293	592750000	1985500000		293	192100000	289130		293	161390000	401420000		293	1472.3	618280000		293	3336400000	125470		293	17805000	102200		293	44282000	444170000		293	778660000	0.22796
			295	740920000	10005		295	3437500	37083000		295	328660000	0.00045679		295	1758800000	1867100		295	640770000	2031700000		295	173830000	137350		295	156590000	365270000		295	672.4	597580000		295	3241200000	79600		295	12962000	124380		295	36118000	481340000		295	644030000	0.17263
			297	762220000	12855		297	2123600	18731000		297	315730000	0.00039229		297	1389500000	1911400		297	699010000	2024900000		297	156990000	65708		297	150200000	334050000		297	302.63	591120000		297	3135800000	49525		297	9572500	151430		297	29244000	517240000		297	519740000	0.13048
			299	780980000	16502		299	1305300	9078500		299	303390000	0.00034126		299	1018800000	1935600		299	768840000	1966900000		299	141420000	31412		299	142390000	308270000		299	134.39	595730000		299	3013300000	30224		299	7165200	184370		299	23503000	551130000		299	409350000	0.098432
			301	796690000	21160		301	798660	4227600		301	291440000	0.00029859		301	694390000	1940600		301	851580000	1863200000		301	127030000	14892		301	133380000	288050000		301	58.962	608700000		301	2868100000	18095		301	5426600	224470		301	18747000	582300000		301	314750000	0.07412
			303	808880000	27089		303	486700	1894300		303	279810000	0.00026217		303	440640000	1928600		303	948360000	1722700000		303	113760000	6958.6		303	123440000	273160000		303	25.589	627930000		303	2696400000	10631		303	4148100	273220		303	14840000	610050000		303	236380000	0.055711
			305	817110000	34614		305	295520	817950		305	268480000	0.00023074		305	260840000	1902600		305	1060000000	1556100000		305	101550000	3191.1		305	112860000	263150000		305	11.001	651780000		305	2497400000	6129.5		305	3191200	332440		305	11658000	633740000		305	173470000	0.041798
			307	821000000	44136		307	178850	340900		307	257430000	0.00020339		307	144360000	1866900		307	1186700000	1374600000		307	90361000	1432.3		307	101910000	257370000		307	4.691	679050000		307	2273400000	3469.3		307	2463700	404250		307	9090100	652810000		307	124480000	0.031303
			309	820280000	56141		309	107920	137360		309	246660000	0.00017942		309	74864000	1826300		309	1327900000	1188800000		309	80134000	628.24		309	90893000	255110000		309	1.9869	708830000		309	2029800000	1928		309	1903500	491220		309	7035100	666810000		309	87395000	0.023402
			311	814740000	71222		311	64952	53607		311	236170000	0.00015831		311	36477000	1786300		311	1482300000	1007600000		311	70820000	269.14		311	80058000	255640000		311	0.83708	740420000		311	1774200000	1052.3		311	1468100	596380		311	5405400	675400000		311	60084000	0.017464
			313	804310000	90096		313	38998	20300		313	225960000	0.00013963		313	16744000	1752700		313	1647300000	838070000		313	62366000	112.6		313	69636000	258230000		313	0.35129	773250000		313	1515900000	564.16		313	1127800	723300		313	4124300	678390000		313	40480000	0.01301
			315	789000000	113620		315	23366	7473.6		315	216030000	0.00012304		315	7263400	1731200		315	1819000000	684940000		315	54719000	46.017		315	59813000	262260000		315	0.14705	806810000		315	1264400000	297.2		315	861480	876210		315	3125900	675710000		315	26750000	0.009675
			317	768960000	142820		317	13973	2680.4		317	206380000	0.00010828		317	2987000	1727400		317	1992700000	550830000		317	47829000	18.379		317	50733000	267140000		317	0.061491	840650000		317	1028700000	153.87		317	653320	1060000		317	2354500	667460000		317	17354000	0.0071825
			319	744440000	178920		319	8341.9	938.53		319	197010000	9.5123e-05		319	1168500	1746500		319	2162300000	436530000		319	41642000	7.179		319	42494000	272420000		319	0.025723	874300000		319	815630000	78.32		319	491310	1280600		319	1763400	653850000		319	11064000	0.0053231
			321	715800000	223330		321	4972.9	321.54		321	187930000	8.3393e-05		321	436440	1793200		321	2321100000	341500000		321	36108000	2.7445		321	35147000	277680000		321	0.01078	907300000		321	630000000	39.2		321	366020	1544500		321	1314100	635250000		321	6938400	0.0039383
			323	683490000	277720		323	2960.8	108.04		323	179120000	7.2935e-05		323	156240	1871500		323	2461900000	264220000		323	31178000	1.0278		323	28709000	282630000		323	0.0045327	939200000		323	473960000	19.299		323	269930	1859600		323	975270	612110000		323	4284800	0.0029088
			325	648060000	344020		325	1760.9	35.691		325	170590000	6.3617e-05		325	53823	1984800		325	2577900000	202650000		325	26804000	0.37747		325	23158000	287020000		325	0.001915	969540000		325	347360000	9.3478		325	196950	2235000		325	721540	585010000		325	2608400	0.0021448
			327	610080000	424460		327	1046.4	11.622		327	162340000	5.5327e-05		327	17920	2135700		327	2662900000	154530000		327	22941000	0.13613		327	18449000	290670000		327	0.00081416	997860000		327	248130000	4.4562		327	142110	2680800		327	532820	554570000		327	1567000	0.0015788
			329	570190000	521550		329	621.42	3.7404		329	154360000	4.7964e-05		329	5791.9	2326400		329	2712000000	117620000		329	19543000	0.048317		329	14517000	293440000		329	0.00034884	1023700000		329	172930000	2.0913		329	101380	3208800		329	393290	521470000		329	930100	0.0011603
			331	529050000	638160		331	368.88	1.1932		331	146660000	4.144e-05		331	1825.7	2558100		331	2722400000	89864000		331	16568000	0.016941		331	11283000	295250000		331	0.00015086	1046700000		331	117780000	0.96652		331	71490	3832400		331	290660	486410000		331	546030	0.00085125
			333	487300000	777490		333	218.92	0.37852		333	139230000	3.5675e-05		333	563.95	2831700		333	2692900000	69459000		333	13977000	0.0059134		333	8662200	296030000		333	6.5951e-05	1066300000		333	78584000	0.44001		333	49833	4566800		333	215470	450100000		333	317420	0.0006235
			335	445550000	943070		335	129.93	0.11986		335	132070000	3.0596e-05		335	171.55	3147200		335	2625100000	54910000		335	11731000	0.0020901		335	6569900	295750000		335	2.9185e-05	1082300000		335	51550000	0.19738		335	34340	5428800		335	160560	413190000		335	182930	0.00045593
			337	404390000	1138800		337	77.129	0.038078		337	125180000	2.6136e-05		337	51.652	3504400		337	2522500000	45007000		337	9794100	0.00077485		337	4923200	294420000		337	1.309e-05	1094300000		337	33419000	0.087276		337	23399	6437500		337	120490	376330000		337	104630	0.00033285
			339	364350000	1368900		339	45.81	0.012232		339	118550000	2.2236e-05		339	15.472	3902300		339	2390400000	38813000		339	8132900	0.00032054		339	3645300	292030000		339	5.9584e-06	1102100000		339	21565000	0.03805		339	15771	7613800		339	91244	340070000		339	59460	0.00024259
			341	325870000	1637900		341	27.229	0.0040284		341	112180000	1.8837e-05		341	4.6343	4339800		341	2235300000	35620000		341	6716200	0.0001588		341	2667300	288620000		341	2.7547e-06	1105400000		341	13983000	0.016362		341	10521	8980900		341	69834	304920000		341	33612	0.00017652
			343	289320000	1950700		343	16.201	0.0013937		343	106070000	1.5888e-05		343	1.3952	4814800		343	2064900000	34918000		343	5514800	9.6382e-05		343	1928800	284240000		343	1.2945e-06	1104200000		343	9216000	0.0069422		343	6952.1	10564000		343	54079	271300000		343	18920	0.00012823
			345	255010000	2312200		345	9.6526	0.00052697		345	100210000	1.3341e-05		345	0.42437	5325000		345	1886400000	36351000		345	4502000	6.8299e-05		345	1378700	278930000		345	6.1849e-07	1098200000		345	6251200	0.0029071		345	4554.8	12392000		345	42394	239530000		345	10616	9.2999e-05
			347	223150000	2727600		347	5.7603	0.00022846		347	94595000	1.115e-05		347	0.13105	5867500		347	1707000000	39687000		347	3653400	5.2782e-05		347	974160	272760000		347	3.0046e-07	1087500000		347	4409400	0.001202		347	2962.8	14493000		347	33637	209880000		347	5944.2	6.7337e-05
			349	193880000	3202100		349	3.4443	0.00011689		349	89224000	9.2757e-06		349	0.041286	6438900		349	1532800000	44787000		349	2946800	4.2468e-05		349	680530	265790000		349	1.4836e-07	1072200000		349	3252700	0.00049084		349	1916.7	16899000		349	26990	182520000		349	3324.3	4.8676e-05
			351	167250000	3741000		351	2.0642	6.9525e-05		351	84092000	7.6792e-06		351	0.01333	7035300		351	1368600000	51578000		351	2362200	3.4764e-05		351	470080	258110000		351	7.4411e-08	1052400000		351	2507200	0.00019805		351	1235.9	19645000		351	21872	157530000		351	1858.7	3.5129e-05
			353	143280000	4349300		353	1.2404	4.5934e-05		353	79191000	6.3264e-06		353	0.0044305	7651900		353	1218000000	60033000		353	1881600	2.8665e-05		353	321110	249800000		353	3.7878e-08	1028300000		353	2006500	7.8979e-05		353	796.33	22765000		353	17869	134960000		353	1039.9	2.5311e-05
			355	121890000	5031600		355	0.74769	3.2251e-05		355	74517000	5.1861e-06		355	0.0015218	8283900		355	1082900000	70155000		355	1489200	2.3709e-05		355	216950	240940000		355	1.9548e-08	1000100000		355	1651900	3.1142e-05		355	514.38	26297000		355	14691	114770000		355	582.72	1.8207e-05
			357	102990000	5792200		357	0.45227	2.3378e-05		357	70064000	4.2299e-06		357	0.00054222	8925700		357	964270000	81957000		357	1171000	1.9635e-05		357	145000	231630000		357	1.0217e-08	968150000		357	1386000	1.2145e-05		357	334.27	30279000		357	12130	96888000		357	327.27	1.3076e-05
			359	86439000	6634700		359	0.27467	1.7225e-05		359	65825000	3.4323e-06		359	0.00020104	9571200		359	861810000	95452000		359	914730	1.627e-05		359	95875	221930000		359	5.4007e-09	932820000		359	1176000	4.6868e-06		359	219.37	34748000		359	10041	81201000		359	184.36	9.3749e-06
			361	72070000	7561900		361	0.16755	1.2802e-05		361	61795000	2.7708e-06		361	7.7782e-05	10214000		361	774490000	110640000		361	709750	1.3484e-05		361	62728	211950000		361	2.8844e-09	894510000		361	1003000	1.7902e-06		361	145.94	39742000		361	8320.1	67565000		361	104.23	6.7106e-06
			363	59702000	8575800		363	0.10273	9.563e-06		363	57967000	2.225e-06		363	3.147e-05	10848000		363	700730000	127500000		363	546970	1.1175e-05		363	40615	201770000		363	1.5546e-09	853650000		363	856450	6.7705e-07		363	98.743	45301000		363	6890.5	55820000		363	59.182	4.7956e-06
			365	49145000	9676900		365	0.063331	7.1672e-06		365	54334000	1.7774e-06		365	1.3335e-05	11465000		365	638650000	145990000		365	418630	9.2618e-06		365	26029	191460000		365	8.447e-10	810700000		365	730060	2.5363e-07		365	68.106	51458000		365	5697.1	45791000		365	33.765	3.4214e-06
			367	40204000	10865000		367	0.039285	5.3851e-06		367	50891000	1.4122e-06		367	5.9222e-06	12059000		367	586290000	166000000		367	318180	7.681e-06		367	16514	181100000		367	4.6228e-10	766140000		367	620060	9.4147e-08		367	47.939	58249000		367	4698.1	37301000		367	19.365	2.437e-06
			369	32692000	12137000		369	0.024534	4.0548e-06		369	47631000	1.116e-06		369	2.7568e-06	12623000		369	541760000	187420000		369	240140	6.3811e-06		369	10373	170780000		369	2.5461e-10	720450000		369	524010	3.4639e-08		369	34.427	65703000		369	3861.1	30175000		369	11.169	1.733e-06
			371	26428000	13491000		371	0.015434	3.0589e-06		371	44547000	8.7723e-07		371	1.3442e-06	13151000		371	503320000	210060000		371	179960	5.3242e-06		371	6452.2	160540000		371	1.4102e-10	674100000		371	440220	1.2636e-08		371	25.187	73847000		371	3160.7	24242000		371	6.4806	1.2303e-06
			373	21242000	14920000		373	0.0097867	2.3118e-06		373	41632000	6.8578e-07		373	6.8576e-07	13635000		373	469490000	233710000		373	133900	4.4858e-06		373	3974.9	150460000		373	7.85e-11	627560000		373	367370	4.5721e-09		373	18.73	82701000		373	2575.7	19344000		373	3.7838	8.7202e-07
			375	16979000	16418000		375	0.0062584	1.7501e-06		375	38880000	5.3318e-07		375	3.6543e-07	14070000		375	439050000	258090000		375	98915	3.8589e-06		375	2425.7	140590000		375	4.3893e-11	581260000		375	304380	1.6413e-09		375	14.119	92280000		375	2088.9	15331000		375	2.2234	6.1704e-07
			377	13499000	17977000		377	0.004038	1.327e-06		377	36284000	4.1227e-07		377	2.0304e-07	14451000		377	411040000	282900000		377	72540	3.4622e-06		377	1466.5	130970000		377	2.4641e-11	535620000		377	250260	5.8475e-10		377	10.758	102590000		377	1685.5	12070000		377	1.3152	4.359e-07
			379	10677000	19584000		379	0.0026297	1.0077e-06		379	33838000	3.1702e-07		379	1.1738e-07	14772000		379	384770000	307790000		379	52810	3.3583e-06		379	878.59	121660000		379	1.3883e-11	491010000		379	204130	2.0681e-10		379	8.2663	113640000		379	1352.8	9439100		379	0.78311	3.0743e-07
			381	8402300	21229000		381	0.0017291	7.6625e-07		381	31535000	2.4244e-07		381	7.0465e-08	15030000		381	359720000	332380000		381	38165	3.6892e-06		381	521.66	112680000		381	7.8476e-12	447770000		381	165120	7.2631e-11		381	6.3909	125400000		381	1079.9	7333500		381	0.46942	2.1646e-07
			383	6580700	22898000		383	0.0011481	5.834e-07		383	29370000	1.8437e-07		383	4.3829e-08	15221000		383	335620000	356270000		383	27378	4.7484e-06		383	307.01	104060000		383	4.4492e-12	406190000		383	132420	2.5335e-11		383	4.9629	137870000		383	857.35	5660600		383	0.28325	1.5216e-07
			385	5130400	24575000		385	0.00076981	4.4468e-07		385	27334000	1.3944e-07		385	2.8184e-08	15344000		385	312290000	379050000		385	19494	7.1222e-06		385	179.14	95827000		385	2.5294e-12	366520000		385	105270	8.7797e-12		385	3.8658	151010000		385	676.86	4341200		385	0.17204	1.0678e-07
			387	3982100	26244000		387	0.00052117	3.3928e-07		387	25424000	1.0487e-07		387	1.8695e-08	15397000		387	289690000	400330000		387	13778	1.1972e-05		387	103.64	88000000		387	1.4416e-12	328970000		387	82941	3.0234e-12		387	3.0174	164780000		387	531.38	3308100		387	0.10517	7.4815e-08
			389	3078000	27889000		389	0.00035617	2.5909e-07		389	23632000	7.8434e-08		389	1.2761e-08	15380000		389	267880000	419700000		389	9664.7	2.1594e-05		389	59.471	80588000		389	8.2359e-13	293670000		389	64753	1.0348e-12		389	2.3581	179120000		389	414.85	2505000		389	0.064688	5.233e-08
			391	2369700	29491000		391	0.00024561	1.98e-07		391	21952000	5.8337e-08		391	8.9432e-09	15293000		391	246970000	436800000		391	6728.9	4.0537e-05		391	33.849	73599000		391	4.7154e-13	260740000		391	50088	3.521e-13		391	1.8441	193970000		391	322.08	1885000		391	0.040031	3.6542e-08
			393	1817600	31032000		393	0.00017083	1.514e-07		393	20380000	4.3148e-08		393	6.4201e-09	15139000		393	227110000	451300000		393	4649.7	7.7822e-05		393	19.114	67035000		393	2.7053e-13	230230000		393	38383	1.1912e-13		393	1.4424	209260000		393	248.67	1409600		393	0.024916	2.5475e-08
			395	1389200	32494000		395	0.00011976	1.1582e-07		395	18908000	3.1737e-08		395	4.7104e-09	14919000		395	208470000	462920000		395	3188.8	0.00015135		395	10.711	60893000		395	1.5551e-13	202180000		395	29137	4.0078e-14		395	1.1281	224880000		395	190.95	1047700		395	0.015594	1.7731e-08
			397	1058300	33861000		397	8.4587e-05	8.864e-08		397	17533000	2.3215e-08		397	3.5246e-09	14638000		397	191250000	471430000		397	2170.5	0.00029664		397	5.9564	55168000		397	8.9562e-14	176570000		397	21909	1.3412e-14		397	0.882	240750000		397	145.83	773970		397	0.0098103	1.232e-08
			399	803770	35114000		399	6.0144e-05	6.7853e-08		399	16249000	1.6887e-08		399	2.6841e-09	14299000		399	175630000	476680000		399	1466.2	0.00058407		399	3.2883	49850000		399	5.167e-14	153330000		399	16317	4.4651e-15		399	0.68918	256750000		399	110.78	568320		399	0.0062021	8.5465e-09
			401	608730	36238000		401	4.3025e-05	5.1949e-08		401	15050000	1.2216e-08		401	2.0765e-09	13906000		401	161820000	478580000		401	982.96	0.0011528		401	1.8024	44930000		401	2.9859e-14	132410000		401	12036	1.479e-15		401	0.53811	272760000		401	83.714	414830		401	0.0039388	5.9189e-09
			403	459830	37219000		403	3.0945e-05	3.9774e-08		403	13932000	8.7886e-09		403	1.6289e-09	13466000		403	149980000	477110000		403	654.01	0.0022769		403	0.98109	40392000		403	1.7283e-14	113700000		403	8792.9	4.8754e-16		403	0.4198	288660000		403	62.933	301010		403	0.002512	4.0923e-09
			405	346540	38044000		405	2.2364e-05	3.0452e-08		405	12891000	6.2881e-09		405	1.2937e-09	12984000		405	140270000	472330000		405	431.86	0.004494		405	0.53045	36221000		405	1.0019e-14	97076000		405	6362.1	1.5995e-16		405	0.32718	304320000		405	47.069	217140		405	0.0016082	2.8248e-09
			407	260620	38704000		407	1.6231e-05	2.3312e-08		407	11921000	4.4744e-09		407	1.0387e-09	12466000		407	132840000	464350000		407	283.02	0.0088535		407	0.28494	32400000		407	5.8172e-15	82409000		407	4559.1	5.2238e-17		407	0.25472	319580000		407	35.028	155740		407	0.0010331	1.9467e-09
			409	195640	39190000		409	1.1823e-05	1.7844e-08		409	11019000	3.1664e-09		409	8.4177e-10	11918000		409	127800000	453360000		409	184.07	0.017391		409	0.1521	28911000		409	3.3823e-15	69555000		409	3235.7	1.6985e-17		409	0.19808	334330000		409	25.94	111060		409	0.00066576	1.3393e-09
			411	146630	39496000		411	8.6392e-06	1.3654e-08		411	10180000	2.2286e-09		411	6.8779e-10	11346000		411	125240000	439610000		411	118.82	0.034027		411	0.080705	25736000		411	1.9694e-15	58367000		411	2274.5	5.4993e-18		411	0.15384	348410000		411	19.118	78751		411	0.00043019	9.1991e-10
			413	109750	39619000		413	6.3299e-06	1.0446e-08		413	9400800	1.5601e-09		413	5.659e-10	10757000		413	125230000	423390000		413	76.119	0.066264		413	0.042576	22854000		413	1.1483e-15	48693000		413	1583.5	1.7733e-18		413	0.11932	361700000		413	14.023	55528		413	0.00027863	6.3082e-10
			415	82051	39558000		415	4.6484e-06	7.9885e-09		415	8677300	1.0862e-09		415	4.6836e-10	10156000		415	127790000	405030000		415	48.398	0.12834		415	0.022339	20247000		415	6.704e-16	40386000		415	1091.9	5.6955e-19		415	0.092426	374050000		415	10.239	38936		415	0.00018082	4.3187e-10
			417	61293	39316000		417	3.4201e-06	6.107e-09		417	8006000	7.5222e-10		417	3.8954e-10	9550000		417	132910000	384880000		417	30.542	0.24703		417	0.011662	17895000		417	3.9192e-16	33299000		417	745.76	1.8225e-19		417	0.071489	385340000		417	7.4424	27152		417	0.00011753	2.9518e-10
			419	45760	38897000		419	2.5204e-06	4.6668e-09		419	7383700	5.1814e-10		419	3.2528e-10	8943500		419	140530000	363310000		419	19.129	0.47232		419	0.0060592	15780000		419	2.2941e-16	27293000		419	504.53	5.8114e-20		419	0.055213	395460000		419	5.3859	18831		419	7.6492e-05	2.0142e-10
			421	34150	38308000		421	1.8597e-06	3.5646e-09		421	6806900	3.5501e-10		421	2.7248e-10	8341800		421	150570000	340690000		421	11.892	0.89651		421	0.0031349	13883000		421	1.3446e-16	22238000		421	338.12	1.8469e-20		421	0.042577	404300000		421	3.8809	12990		421	4.9828e-05	1.3722e-10
			423	25484	37558000		423	1.3735e-06	2.7215e-09		423	6272900	2.4195e-10		423	2.2882e-10	7749600		423	162870000	317400000		423	7.3373	1.6885		423	0.0016161	12187000		423	7.89e-17	18012000		423	224.48	5.8512e-21		423	0.032781	411770000		423	2.7848	8912.8		423	3.2477e-05	9.3334e-11
			425	19019	36657000		425	1.0153e-06	2.0768e-09		425	5778600	1.6403e-10		425	1.925e-10	7170900		425	177260000	293800000		425	4.4937	3.1545		425	0.00083059	10674000		425	4.6355e-17	14501000		425	147.65	1.8486e-21		425	0.025198	417780000		425	1.9901	6083.2		425	2.1174e-05	6.3379e-11
			427	14200	35619000		427	7.5085e-07	1.5841e-09		427	5321400	1.1062e-10		427	1.6215e-10	6609500		427	193480000	270200000		427	2.7317	5.8432		427	0.00042599	9327900		427	2.7267e-17	11605000		427	96.221	5.826e-22		427	0.019337	422280000		427	1.4166	4130.2		427	1.3803e-05	4.2969e-11
			429	10608	34458000		429	5.555e-07	1.2076e-09		429	4898800	7.4212e-11		429	1.3668e-10	6068400		429	211260000	246930000		429	1.6484	10.728		429	0.00021824	8134100		429	1.6058e-17	9231100		429	62.142	1.8325e-22		429	0.014815	425210000		429	1.0045	2789.7		429	8.9954e-06	2.9084e-11
			431	7931.2	33188000		431	4.1105e-07	9.2015e-10		431	4508300	4.953e-11		431	1.1524e-10	5550200		431	230260000	224230000		431	0.98739	19.518		431	0.00011183	7077800		431	9.4679e-18	7298700		431	39.782	5.7566e-23		431	0.01133	426560000		431	0.70957	1874.7		431	5.8584e-06	1.9654e-11
			433	5936.2	31826000		433	3.0417e-07	7.0074e-10		433	4147700	3.2887e-11		433	9.7143e-11	5056800		433	250110000	202350000		433	0.58712	35.178		433	5.7409e-05	6145600		433	5.5887e-18	5735800		433	25.258	1.8079e-23		433	0.0086501	426310000		433	0.49943	1253.4		433	3.8119e-06	1.3261e-11
			435	4448.7	30387000		435	2.2506e-07	5.3336e-10		435	3814900	2.1725e-11		435	8.1851e-11	4589900		435	270400000	181480000		435	0.34657	62.798		435	2.9583e-05	5324900		435	3.3026e-18	4480200		435	15.921	5.6855e-24		435	0.0065924	424460000		435	0.35029	833.8		435	2.4774e-06	8.9328e-12
			437	3338.9	28890000		437	1.6648e-07	4.0574e-10		437	3507900	1.4278e-11		437	6.8912e-11	4150500		437	290710000	161750000		437	0.20309	111.01		437	1.5337e-05	4604300		437	1.9538e-18	3478200		437	9.9846	1.7949e-24		437	0.0050152	421060000		437	0.24485	551.93		437	1.6078e-06	6.0077e-12
			439	2510.2	27349000		439	1.2311e-07	3.0849e-10		439	3224700	9.3369e-12		439	5.7956e-11	3739200		439	310570000	143300000		439	0.11815	194.3		439	8.0217e-06	3973000		439	1.1572e-18	2683900		439	6.2591	5.7106e-25		439	0.0038084	416130000		439	0.17059	363.55		439	1.0417e-06	4.0341e-12
			441	1890.8	25781000		441	9.0992e-08	2.3442e-10		441	2963800	6.075e-12		441	4.8679e-11	3356300		441	329560000	126180000		441	0.068247	336.65		441	4.2448e-06	3421300		441	6.8611e-19	2058300		441	3.9616	1.8423e-25		441	0.0028868	409740000		441	0.11847	238.3		441	6.7373e-07	2.7045e-12
			443	1427.1	24201000		443	6.7218e-08	1.7803e-10		443	2723300	3.933e-12		443	4.0827e-11	3001600		443	347220000	110450000		443	0.039138	577.39		443	2.2794e-06	2940300		443	4.0725e-19	1568800		443	2.5852	6.08e-26		443	0.0021842	401970000		443	0.08202	155.45		443	4.3483e-07	1.8103e-12
			445	1079.6	22623000		445	4.9625e-08	1.3514e-10		445	2501900	2.5336e-12		445	3.4185e-11	2674700		445	363150000	96101000		445	0.022285	980.11		445	1.2456e-06	2521900		445	2.4198e-19	1188500		445	1.8091	2.0775e-26		445	0.0016495	392910000		445	0.056618	100.92		445	2.8002e-07	1.2099e-12
			447	818.65	21061000		447	3.661e-08	1.0252e-10		447	2298100	1.6242e-12		447	2.8572e-11	2374900		447	376960000	83127000		447	0.0126	1646.5		447	6.9411e-07	2158800		447	1.4394e-19	894810		447	1.4382	7.4517e-27		447	0.0012434	382650000		447	0.038973	65.215		447	1.7989e-07	8.0731e-13
			449	622.38	19526000		449	2.6987e-08	7.7733e-11		449	2110500	1.0361e-12		449	2.3835e-11	2101200		449	388320000	71486000		449	0.0070736	2737.2		449	3.9499e-07	1844400		449	8.5708e-20	669580		449	1.3646	2.8411e-27		449	0.00093554	371300000		449	0.026753	41.944		449	1.1527e-07	5.3786e-13
			451	474.44	18030000		451	1.9877e-08	5.8906e-11		451	1937900	6.5773e-13		451	1.9843e-11	1852500		451	396960000	61120000		451	0.0039435	4502.9		451	2.2959e-07	1572700		451	5.1088e-20	497960		451	1.5448	1.159e-27		451	0.00070259	359000000		451	0.018317	26.852		451	7.3657e-08	3.5779e-13
			453	362.7	16581000		453	1.4627e-08	4.4615e-11		453	1779200	4.1554e-13		453	1.6485e-11	1627500		453	402660000	51959000		453	0.0021832	7329.5		453	1.3619e-07	1338600		453	3.0484e-20	368060		453	1.9893	5.0465e-28		453	0.00052666	345850000		453	0.01251	17.112		453	4.6934e-08	2.3764e-13
			455	278.1	15188000		455	1.0753e-08	3.3773e-11		455	1633300	2.6128e-13		455	1.3665e-11	1424900		455	405310000	43921000		455	0.0012003	11805		455	8.2292e-08	1137100		455	1.8208e-20	270370		455	2.7632	2.3217e-28		455	0.00039404	332000000		455	0.0085235	10.856		455	2.9817e-08	1.5759e-13
			457	213.89	13856000		457	7.8968e-09	2.5551e-11		457	1499300	1.6351e-13		457	1.1303e-11	1243300		457	404830000	36919000		457	0.00065544	18812		457	5.0531e-08	964220		457	1.0886e-20	197400		457	3.9979	1.1131e-28		457	0.00029426	317570000		457	0.0057943	6.8559		457	1.8885e-08	1.0435e-13
			459	165.02	12591000		459	5.7932e-09	1.9321e-11		459	1376100	1.0184e-13		459	9.3273e-12	1081200		459	401250000	30860000		459	0.00035546	29661		459	3.1445e-08	816100		459	6.5153e-21	143230		459	5.917	5.488e-29		459	0.00021934	302690000		459	0.0039305	4.3107		459	1.1922e-08	6.8992e-14
			461	127.73	11398000		461	4.2452e-09	1.4602e-11		461	1262900	6.3136e-14		461	7.6791e-12	937020		461	394670000	25654000		461	0.00019147	46272		461	1.9777e-08	689480		461	3.9032e-21	103290		461	8.8818	2.754e-29		461	0.00016319	287500000		461	0.0026609	2.6985		461	7.5018e-09	4.5545e-14
			463	99.2	10277000		463	3.1073e-09	1.1029e-11		463	1159000	3.896e-14		463	6.3072e-12	809380		463	385240000	21210000		463	0.00010245	71423		463	1.2541e-08	581460		463	2.3406e-21	74034		463	13.466	1.3963e-29		463	0.00012119	272120000		463	0.0017979	1.682		463	4.7044e-09	3.0022e-14
			465	77.3	9231100		465	2.2717e-09	8.3266e-12		465	1063600	2.3932e-14		465	5.1681e-12	696830		465	373200000	17441000		465	5.4448e-05	109080		465	8.0003e-09	489500		465	1.4049e-21	52739		465	20.573	7.1174e-30		465	8.9829e-05	256660000		465	0.0012127	1.0439		465	2.94e-09	1.976e-14
			467	60.442	8260000		467	1.6588e-09	6.2829e-12		467	976020	1.4633e-14		467	4.2244e-12	597970		467	358820000	14266000		467	2.8747e-05	164830		467	5.1254e-09	411360		467	8.4403e-22	37340		467	31.63	3.6367e-30		467	6.6461e-05	241240000		467	0.00081657	0.64508		467	1.8309e-09	1.2986e-14
			469	47.423	7363100		469	1.2097e-09	4.7382e-12		469	895640	8.9072e-15		469	3.4447e-12	511470		469	342410000	11607000		469	1.5077e-05	246440		469	3.2928e-09	345100		469	5.0755e-22	26276		469	48.877	1.8592e-30		469	4.9081e-05	225970000		469	0.00054901	0.39697		469	1.1361e-09	8.5219e-15
			471	37.339	6539100		471	8.8107e-10	3.5715e-12		471	821880	5.3976e-15		471	2.8021e-12	436090		471	324340000	9394100		471	7.8565e-06	364600		471	2.1191e-09	289010		471	3.0548e-22	18377		471	75.841	9.4991e-31		471	3.618e-05	210950000		471	0.00036861	0.24328		471	7.024e-10	5.5842e-15
			473	29.501	5785700		473	6.4087e-10	2.6907e-12		473	754210	3.2563e-15		473	2.2737e-12	370630		473	304960000	7563900		473	4.0673e-06	533750		473	1.3648e-09	241630		473	1.8403e-22	12775		473	118.06	4.8471e-31		473	2.6621e-05	196250000		473	0.00024717	0.14847		473	4.3266e-10	3.6538e-15
			475	23.39	5100300		475	4.6553e-10	2.0261e-12		475	692130	1.9558e-15		475	1.8405e-12	314010		475	284640000	6059300		475	2.0922e-06	773200		475	8.7922e-10	201670		475	1.1096e-22	8827.1		475	184.21	2.4693e-31		475	1.9551e-05	181970000		475	0.00016555	0.090245		475	2.6552e-10	2.3873e-15
			477	18.609	4479600		477	3.3771e-10	1.5248e-12		477	635190	1.1696e-15		477	1.4861e-12	265210		477	263740000	4829500		477	1.0693e-06	1108400		477	5.6621e-10	168050		477	6.6957e-23	6062.2		477	287.87	1.2556e-31		477	1.4334e-05	168150000		477	0.00011078	0.054632		477	1.6234e-10	1.5575e-15
			479	14.857	3920200		479	2.4464e-10	1.147e-12		479	582960	6.964e-16		479	1.197e-12	223300		479	242630000	3830200		479	5.4309e-07	1572500		479	3.6439e-10	139800		479	4.0438e-23	4138.3		479	450.2	6.3718e-32		479	1.0489e-05	154870000		479	7.4059e-05	0.032941		479	9.8874e-11	1.0147e-15
			481	11.902	3418400		481	1.7698e-10	8.6237e-13		481	535070	4.1287e-16		481	9.6182e-13	187440		481	221610000	3022800		481	2.741e-07	2207900		481	2.3429e-10	116110		481	2.4442e-23	2807.9		481	704.1	3.2269e-32		481	7.6625e-06	142170000		481	4.9476e-05	0.019784		481	5.9992e-11	6.6014e-16
			483	9.5666	2970200		483	1.2785e-10	6.4805e-13		483	491150	2.4374e-16		483	7.7093e-13	156860		483	200970000	2374100		483	1.3748e-07	3068000		483	1.5047e-10	96278		483	1.4785e-23	1893.9		483	1100.4	1.6308e-32		483	5.5875e-06	130070000		483	3.3035e-05	0.011835		483	3.6261e-11	4.2886e-16
			485	7.7153	2571700		485	9.2222e-11	4.8675e-13		485	450870	1.4328e-16		485	6.1641e-13	130880		485	180980000	1855700		485	6.8527e-08	4219700		485	9.6516e-11	79708		485	8.9507e-24	1269.7		485	1717.5	8.2247e-33		485	4.0673e-06	118620000		485	2.2047e-05	0.0070529		485	2.1833e-11	2.7822e-16
			487	6.2426	2218800		487	6.6429e-11	3.6542e-13		487	413950	8.3876e-17		487	4.9165e-13	108870		487	161840000	1443800		487	3.395e-08	5744500		487	6.1823e-11	65885		487	5.4226e-24	846.21		487	2675.3	4.1394e-33		487	2.9555e-06	107820000		487	1.471e-05	0.0041869		487	1.3095e-11	1.8024e-16
			489	5.0673	1907700		489	4.778e-11	2.742e-13		489	380090	4.8897e-17		489	3.9119e-13	90302		489	143720000	1118200		489	1.6718e-08	7741100		489	3.9543e-11	54375		489	3.2875e-24	560.61		489	4156.6	2.0791e-33		489	2.1439e-06	97695000		489	9.8137e-06	0.0024762		489	7.8237e-12	1.166e-16
			491	4.1262	1634600		491	3.4316e-11	2.0565e-13		491	349040	2.8389e-17		491	3.105e-13	74679		491	126750000	862180		491	8.1828e-09	10327000		491	2.5255e-11	44807		491	1.9945e-24	369.22		491	6437.6	1.0421e-33		491	1.5525e-06	88233000		491	6.5471e-06	0.0014589		491	4.6564e-12	7.5332e-17
			493	3.3702	1395800		493	2.461e-11	1.5417e-13		493	320580	1.6415e-17		493	2.4586e-13	61580		493	111030000	661900		493	3.9814e-09	13637000		493	1.6104e-11	36866		493	1.2109e-24	241.73		493	9933.8	5.2132e-34		493	1.1223e-06	79434000		493	4.3686e-06	0.0008564		493	2.7605e-12	4.8602e-17
			495	2.761	1187900		495	1.7623e-11	1.1552e-13		495	294470	9.4529e-18		495	1.942e-13	50633		495	96600000	506010		495	1.9257e-09	17830000		495	1.0254e-11	30287		495	7.3563e-25	157.34		495	15265	2.6028e-34		495	8.0994e-07	71286000		495	2.9159e-06	0.00050087		495	1.6303e-12	3.1314e-17
			497	2.2684	1007600		497	1.2601e-11	8.6516e-14		497	270540	5.422e-18		497	1.5303e-13	41514		497	83482000	385270		497	9.2599e-10	23082000		497	6.5182e-12	24844		497	4.4719e-25	101.81		497	23348	1.2969e-34		497	5.8354e-07	63773000		497	1.9472e-06	0.00029187		497	9.5907e-13	2.0148e-17
			499	1.869	851750		499	8.9963e-12	6.4765e-14		499	248590	3.0977e-18		499	1.203e-13	33942		499	71666000	292210		499	4.4269e-10	29585000		499	4.1371e-12	20350		499	2.7201e-25	65.502		499	35528	6.4502e-35		499	4.1973e-07	56873000		499	1.3011e-06	0.00016947		499	5.6203e-13	1.2947e-17
			501	1.5441	717670		501	6.4134e-12	4.846e-14		501	228470	1.7628e-18		501	9.4345e-14	27673		501	61117000	220820		501	2.1042e-10	37549000		501	2.6217e-12	16644		501	1.6556e-25	41.897		501	53767	3.2019e-35		501	3.0141e-07	50563000		501	8.7008e-07	9.8054e-05		501	3.2809e-13	8.3081e-18
			503	1.279	602720		503	4.5651e-12	3.6244e-14		503	210010	9.9929e-19		503	7.3814e-14	22500		503	51780000	166300		503	9.9448e-11	47195000		503	1.6587e-12	13593		503	1.0082e-25	26.645		503	80888	1.5865e-35		503	2.1609e-07	44815000		503	5.8236e-07	5.6533e-05		503	1.908e-13	5.3245e-18
			505	1.0622	504550		505	3.2447e-12	2.7095e-14		505	193080	5.6429e-19		505	5.7614e-14	18244		505	43586000	124850		505	4.6736e-11	58744000		505	1.0478e-12	11086		505	6.1436e-26	16.848		505	120930	7.8467e-36		505	1.5467e-07	39599000		505	3.9019e-07	3.248e-05		505	1.1053e-13	3.4079e-18
			507	0.88422	421010		507	2.3027e-12	2.0246e-14		507	177550	3.1744e-19		507	4.4864e-14	14752		507	36452000	93466		507	2.1841e-11	72417000		507	6.6088e-13	9028.1		507	3.7455e-26	10.593		507	179600	3.8739e-36		507	1.1053e-07	34883000		507	2.6173e-07	1.8597e-05		507	6.3788e-14	2.1783e-18
			509	0.73781	350180		509	1.6317e-12	1.5122e-14		509	163300	1.779e-19		509	3.4854e-14	11897		509	30291000	69801		509	1.0151e-11	88422000		509	4.1618e-13	7342		509	2.2847e-26	6.6225		509	264890	1.9092e-36		509	7.8867e-08	30637000		509	1.7579e-07	1.0612e-05		509	3.6673e-14	1.3906e-18
			511	0.61704	290360		511	1.1545e-12	1.1289e-14		511	150220	9.9327e-20		511	2.7015e-14	9569		511	25013000	52023		511	4.6917e-12	106940000		511	2.6167e-13	5962.4		511	1.3943e-26	4.117		511	387880	9.3928e-37		511	5.6184e-08	26827000		511	1.1823e-07	6.0349e-06		511	2.1005e-14	8.8664e-19
			513	0.51714	240000		513	8.1563e-13	8.4245e-15		513	138230	5.5254e-20		513	2.089e-14	7676.1		513	20525000	38715		513	2.1568e-12	128120000		513	1.6427e-13	4835.5		513	8.5136e-27	2.5452		513	563720	4.6132e-37		513	3.9963e-08	23421000		513	7.9629e-08	3.4206e-06		513	1.1985e-14	5.6459e-19
			515	0.43431	197760		515	5.7537e-13	6.284e-15		515	127220	3.0625e-20		515	1.6117e-14	6141.6		515	16737000	28784		515	9.8613e-13	152060000		515	1.0297e-13	3916.1		515	5.2007e-27	1.5647		515	812950	2.2619e-37		515	2.8382e-08	20387000		515	5.3715e-08	1.9324e-06		515	6.8134e-15	3.5906e-19
			517	0.36546	162450		517	4.0527e-13	4.6853e-15		517	117110	1.6913e-20		517	1.2406e-14	4901.1		517	13565000	21395		517	4.4849e-13	178790000		517	6.4443e-14	3167.3		517	3.1784e-27	0.95662		517	1163000	1.1072e-37		517	2.0126e-08	17694000		517	3.6292e-08	1.0881e-06		517	3.8589e-15	2.2807e-19
			519	0.3081	133050		519	2.8503e-13	3.4919e-15		519	107830	9.307e-21		519	9.5274e-15	3901.1		519	10926000	15911		519	2.029e-13	208290000		519	4.0271e-14	2558.3		519	1.9433e-27	0.58165		519	1650300	5.4114e-38		519	1.4251e-08	15313000		519	2.456e-08	6.1073e-07		519	2.1775e-15	1.4469e-19
			521	0.2602	108630		521	2.0017e-13	2.6013e-15		521	99314	5.1036e-21		521	7.3004e-15	3097.3		521	8747300	11847		521	9.1314e-14	240440000		521	2.5127e-14	2063.6		521	1.1887e-27	0.35174		521	2322100	2.6405e-38		521	1.0076e-08	13213000		521	1.6648e-08	3.4169e-07		521	1.2242e-15	9.1678e-20
			523	0.22012	88433		523	1.4037e-13	1.9371e-15		523	91490	2.7889e-21		523	5.5814e-15	2452.8		523	6961000	8840.5		523	4.0884e-14	275020000		523	1.5655e-14	1662.4		523	7.2735e-28	0.21155		523	3239400	1.2864e-38		523	7.1132e-09	11369000		523	1.1303e-08	1.9056e-07		523	6.8577e-16	5.8019e-20
			525	0.18651	71777		525	9.8284e-14	1.4419e-15		525	84303	1.5188e-21		525	4.2576e-15	1937.6		525	5506400	6617.3		525	1.8212e-14	311730000		525	9.7389e-15	1337.4		525	4.4525e-28	0.12656		525	4479600	6.2576e-39		525	5.0145e-09	9754200		525	7.6874e-09	1.0595e-07		525	3.8276e-16	3.6673e-20
			527	0.15828	58086		527	6.8717e-14	1.0728e-15		527	77699	8.2435e-22		527	3.2406e-15	1526.9		527	4330100	4973.2		527	8.0714e-15	350190000		527	6.0496e-15	1074.6		527	2.7266e-28	0.075305		527	6139700	3.0394e-39		527	3.53e-09	8345300		527	5.2366e-09	5.8721e-08		527	2.1287e-16	2.3153e-20
			529	0.13451	46870		529	4.7974e-14	7.979e-16		529	71631	4.4594e-22		529	2.461e-15	1200.2		529	3385000	3756.1		529	3.5595e-15	389880000		529	3.7523e-15	862.35		529	1.6703e-28	0.044572		529	8339100	1.4741e-39		529	2.4815e-09	7119800		529	3.5727e-09	3.2447e-08		529	1.1796e-16	1.46e-20
			531	0.11446	37710		531	3.3444e-14	5.932e-16		531	66054	2.4045e-22		531	1.8649e-15	941.18		531	2630900	2853.3		531	1.562e-15	430240000		531	2.324e-15	691.14		531	1.0236e-28	0.026243		531	11223000	7.139e-40		531	1.742e-09	6057400		531	2.4412e-09	1.7874e-08		531	6.5137e-17	9.1962e-21
			533	0.097525	30254		533	2.3281e-14	4.4083e-16		533	60926	1.2924e-22		533	1.4101e-15	736.25		533	2033000	2181.8		533	6.8214e-16	470610000		533	1.4373e-15	553.22		533	6.2749e-29	0.015371		533	14964000	3.4525e-40		533	1.2211e-09	5139300		533	1.6705e-09	9.817e-09		533	3.5842e-17	5.7856e-21
			535	0.083194	24203		535	1.6183e-14	3.2748e-16		535	56211	6.9244e-23		535	1.0639e-15	574.58		535	1561900	1680.2		535	2.9648e-16	510290000		535	8.8758e-16	442.28		535	3.8479e-29	0.0089561		535	19765000	1.6674e-40		535	8.5487e-10	4348400		535	1.1446e-09	5.3758e-09		535	1.9653e-17	3.6357e-21
			537	0.07105	19308		537	1.1233e-14	2.4317e-16		537	51874	3.6987e-23		537	8.0099e-16	447.34		537	1193300	1303.6		537	1.2826e-16	548540000		537	5.4734e-16	353.16		537	2.3603e-29	0.0051917		537	25861000	8.0414e-41		537	5.9766e-10	3669200		537	7.853e-10	2.9351e-09		537	1.0739e-17	2.2821e-21
			539	0.060741	15360		539	7.7856e-15	1.805e-16		539	47884	1.9698e-23		539	6.0175e-16	347.46		539	906480	1019.2		539	5.5232e-17	584590000		539	3.3705e-16	281.65		539	1.4483e-29	0.0029942		539	33513000	3.873e-41		539	4.1728e-10	3087700		539	5.394e-10	1.5979e-09		539	5.8482e-18	1.4308e-21
			541	0.05198	12185		541	5.3888e-15	1.3393e-16		541	44212	1.046e-23		541	4.511e-16	269.26		541	684780	802.79		541	2.368e-17	617720000		541	2.0725e-16	224.35		541	8.8891e-30	0.0017181		541	43011000	1.863e-41		541	2.9096e-10	2591400		541	3.7089e-10	8.6743e-10		541	3.1738e-18	8.9607e-22
			543	0.044523	9640.5		543	3.7246e-15	9.9341e-17		543	40833	5.5386e-24		543	3.3746e-16	208.17		543	514450	636.92		543	1.011e-17	647200000		543	1.2726e-16	178.49		543	5.4574e-30	0.00098094		543	54668000	8.9496e-42		543	2.0262e-10	2169100		543	2.5526e-10	4.6954e-10		543	1.7166e-18	5.6056e-22
			545	0.038169	7606.4		545	2.5707e-15	7.3655e-17		545	37721	2.9249e-24		545	2.5192e-16	160.58		545	384360	508.7		545	4.2995e-18	672400000		545	7.8037e-17	141.84		545	3.3514e-30	0.00055728		545	68806000	4.2939e-42		545	1.4092e-10	1810900		545	1.7583e-10	2.5345e-10		545	9.2537e-19	3.5029e-22
			547	0.032748	5985.3		547	1.7719e-15	5.4591e-17		547	34856	1.5406e-24		547	1.8766e-16	123.59		547	285610	408.75		547	1.822e-18	692770000		547	4.7785e-17	112.58		547	2.0587e-30	0.00031503		547	85754000	2.0577e-42		547	9.7881e-11	1507800		547	1.212e-10	1.3643e-10		547	4.9717e-19	2.1866e-22
			549	0.028117	4697.1		549	1.2196e-15	4.0447e-17		549	32216	8.0946e-25		549	1.3951e-16	94.903		549	211090	330.16		549	7.6974e-19	707870000		549	2.922e-17	89.257		549	1.2649e-30	0.00017722		549	105820000	9.8485e-43		549	6.7904e-11	1252200		549	8.3592e-11	7.3237e-11		549	2.6623e-19	1.3634e-22
			551	0.024158	3676.5		551	8.3831e-16	2.9956e-17		551	29784	4.2432e-25		551	1.035e-16	72.715		551	155180	267.88		551	3.2447e-19	717360000		551	1.7843e-17	70.682		551	7.7739e-31	9.9212e-05		551	129310000	4.7082e-43		551	4.705e-11	1037200		551	5.7681e-11	3.9207e-11		551	1.421e-19	8.4922e-23
			553	0.02077	2870		553	5.7544e-16	2.2178e-17		553	27543	2.2195e-25		553	7.6627e-17	55.591		553	113470	218.13		553	1.3662e-19	721060000		553	1.0881e-17	55.91		553	4.7788e-31	5.5274e-05		553	156430000	2.2482e-43		553	3.2561e-11	856970		553	3.9817e-11	2.0933e-11		553	7.56e-20	5.2839e-23
			555	0.017867	2234.7		555	3.9447e-16	1.6414e-17		555	25476	1.1586e-25		555	5.6617e-17	42.407		555	82538	178.12		555	5.7554e-20	718920000		555	6.6263e-18	44.174		555	2.9383e-31	3.0649e-05		555	187370000	1.0724e-43		555	2.2506e-11	706240		555	2.7492e-11	1.1146e-11		555	4.0091e-20	3.2842e-23
			557	0.015379	1735.5		557	2.7006e-16	1.2144e-17		557	23571	6.0377e-26		557	4.1748e-17	32.28		557	59725	145.75		557	2.4313e-20	711050000		557	4.0299e-18	34.863		557	1.8071e-31	1.6915e-05		557	222200000	5.1093e-44		557	1.5538e-11	580560		557	1.8985e-11	5.9197e-12		557	2.1193e-20	2.0392e-23
			559	0.013243	1344.4		559	1.8464e-16	8.9817e-18		559	21813	3.1413e-26		559	3.0722e-17	24.519		559	42994	119.44		559	1.0333e-20	697680000		559	2.4476e-18	27.484		559	1.1116e-31	9.2912e-06		559	260880000	2.4317e-44		559	1.0715e-11	476040		559	1.3111e-11	3.1357e-12		559	1.1168e-20	1.2649e-23
			561	0.01141	1038.8		561	1.2607e-16	6.6405e-18		561	20192	1.6323e-26		561	2.2563e-17	18.584		561	30792	97.956		561	4.4378e-21	679150000		561	1.4846e-18	21.643		561	6.8393e-32	5.0801e-06		561	303250000	1.1562e-44		561	7.3807e-12	389370		561	9.054e-12	1.6567e-12		561	5.8663e-21	7.8376e-24
			563	0.0098341	800.6		563	8.597e-17	4.9079e-18		563	18695	8.473e-27		563	1.6538e-17	14.056		563	21940	80.361		563	1.9368e-21	655930000		563	8.9928e-19	17.025		563	4.2088e-32	2.7649e-06		563	348980000	5.4913e-45		563	5.0781e-12	317700		563	6.2515e-12	8.7305e-13		563	3.072e-21	4.8516e-24
			565	0.0084792	615.51		565	5.8549e-17	3.6262e-18		565	17314	4.3952e-27		565	1.2099e-17	10.609		565	15555	65.917		565	8.6486e-22	628590000		565	5.4402e-19	13.378		565	2.5906e-32	1.498e-06		565	397610000	2.6055e-45		565	3.4899e-12	258590		565	4.3155e-12	4.5893e-13		565	1.6038e-21	3.0002e-24
			567	0.0073135	472.05		567	3.9823e-17	2.6783e-18		567	16038	2.2791e-27		567	8.8335e-18	7.9908		567	10973	54.041		567	3.9799e-22	597730000		567	3.2868e-19	10.501		567	1.5948e-32	8.0799e-07		567	448510000	1.2351e-45		567	2.3958e-12	209960		567	2.9781e-12	2.4064e-13		567	8.3471e-22	1.8535e-24
			569	0.0063101	361.14		569	2.7053e-17	1.9776e-18		569	14860	1.1819e-27		569	6.437e-18	6.0064		569	7702	44.268		569	1.8995e-22	564040000		569	1.9832e-19	8.2335		569	9.8202e-33	4.3387e-07		569	500890000	5.8491e-46		569	1.6429e-12	170070		569	2.0544e-12	1.2587e-13		569	4.3313e-22	1.1439e-24
			571	0.0054458	275.62		571	1.8354e-17	1.4597e-18		571	13771	6.1318e-28		571	4.6817e-18	4.5057		571	5379.7	36.223		571	9.4412e-23	528210000		571	1.1951e-19	6.4491		571	6.0479e-33	2.3195e-07		571	553830000	2.7674e-46		571	1.1254e-12	137430		571	1.4166e-12	6.5675e-14		571	2.2408e-22	7.053e-25
			573	0.0047011	209.84		573	1.2437e-17	1.0771e-18		573	12766	3.1841e-28		573	3.3986e-18	3.3731		573	3739.3	29.601		573	4.8897e-23	490930000		573	7.1924e-20	5.0461		573	3.7253e-33	1.2347e-07		573	606300000	1.3082e-46		573	7.7012e-13	110790		573	9.7629e-13	3.4185e-14		573	1.1558e-22	4.3446e-25
			575	0.0040591	159.38		575	8.4175e-18	7.9451e-19		575	11836	1.6558e-28		575	2.4625e-18	2.5201		575	2586.6	24.154		575	2.6307e-23	452860000		575	4.3232e-20	3.9443		575	2.2951e-33	6.5437e-08		575	657170000	6.1786e-47		575	5.2644e-13	89099		575	6.7245e-13	1.7752e-14		575	5.9443e-23	2.6736e-25
			577	0.0035055	120.77		577	5.69e-18	5.8589e-19		577	10976	8.6265e-29		577	1.7808e-18	1.8791		577	1780.7	19.678		577	1.4619e-23	414640000		577	2.5953e-20	3.0799		577	1.4142e-33	3.4534e-08		577	705280000	2.9156e-47		577	3.5949e-13	71491		577	4.6289e-13	9.1963e-15		577	3.0482e-23	1.6438e-25
			579	0.0030279	91.301		579	3.8417e-18	4.3192e-19		579	10181	4.5051e-29		579	1.2855e-18	1.3984		579	1220	16.004		579	8.3338e-24	376860000		579	1.5561e-20	2.4025		579	8.7154e-34	1.8149e-08		579	749450000	1.3747e-47		579	2.4524e-13	57229		579	3.1842e-13	4.7531e-15		579	1.5586e-23	1.0097e-25
			581	0.0026157	68.861		581	2.5907e-18	3.1831e-19		581	9445.2	2.3596e-29		581	9.2621e-19	1.0387		581	831.96	12.992		581	4.8416e-24	340010000		581	9.318e-21	1.8722		581	5.372e-34	9.4979e-09		581	788570000	6.4768e-48		581	1.6713e-13	45708		581	2.1888e-13	2.4509e-15		581	7.9467e-24	6.1962e-26
			583	0.0022599	51.817		583	1.745e-18	2.3452e-19		583	8764.6	1.24e-29		583	6.6611e-19	0.77		583	564.69	10.527		583	2.8504e-24	304540000		583	5.573e-21	1.4575		583	3.3117e-34	4.9502e-09		583	821600000	3.049e-48		583	1.1379e-13	36422		583	1.5034e-13	1.2609e-15		583	4.0402e-24	3.799e-26
			585	0.0019527	38.902		585	1.174e-18	1.7273e-19		585	8134.6	6.5419e-30		585	4.7818e-19	0.56972		585	381.51	8.5137		585	1.6931e-24	270810000		585	3.329e-21	1.1335		585	2.0419e-34	2.5695e-09		585	847670000	1.4342e-48		585	7.7396e-14	28957		585	1.0319e-13	6.4724e-16		585	2.0483e-24	2.3271e-26
			587	0.0016874	29.14		587	7.8893e-19	1.2719e-19		587	7551.4	3.4659e-30		587	3.4265e-19	0.42074		587	256.56	6.8718		587	1.0114e-24	239100000		587	1.9862e-21	0.88069		587	1.2592e-34	1.3284e-09		587	866050000	6.7417e-49		587	5.2592e-14	22971		587	7.0762e-14	3.3149e-16		587	1.0356e-24	1.4242e-26
			589	0.0014583	21.779		589	5.2956e-19	9.3622e-20		589	7011.3	1.8446e-30		589	2.4509e-19	0.31013		589	171.76	5.5356		589	6.062e-25	209600000		589	1.1836e-21	0.6836		589	7.7663e-35	6.8406e-10		589	876270000	3.1667e-49		589	3.5704e-14	18181		589	4.8485e-14	1.694e-16		589	5.2214e-25	8.7087e-27
			591	0.0012603	16.241		591	3.5506e-19	6.8896e-20		591	6511	9.8647e-31		591	1.75e-19	0.22818		591	114.46	4.4502		591	3.6403e-25	182450000		591	7.0447e-22	0.5301		591	4.7907e-35	3.5088e-10		591	878040000	1.4864e-49		591	2.4217e-14	14359		591	3.3192e-14	8.6382e-17		591	2.6254e-25	5.3205e-27
			593	0.0010892	12.085		593	2.378e-19	5.0687e-20		593	6047.6	5.3017e-31		593	1.2473e-19	0.16757		593	75.939	3.5705		593	2.1879e-25	157710000		593	4.188e-22	0.41067		593	2.9555e-35	1.7929e-10		593	871370000	6.9726e-50		593	1.641e-14	11315		593	2.2702e-14	4.3952e-17		593	1.3165e-25	3.2476e-27
			595	0.00094137	8.9726		595	1.5908e-19	3.7279e-20		595	5618.1	2.8637e-31		595	8.8743e-20	0.12284		595	50.158	2.8589		595	1.3151e-25	135380000		595	2.4868e-22	0.31785		595	1.8236e-35	9.1267e-11		595	856470000	3.2686e-50		595	1.111e-14	8896.9		595	1.5513e-14	2.2316e-17		595	6.5841e-26	1.9807e-27
			597	0.00081359	6.6474		597	1.0631e-19	2.7411e-20		597	5220	1.5545e-31		597	6.303e-20	0.08988		597	32.984	2.2845		597	7.9025e-26	115410000		597	1.4749e-22	0.24578		597	1.1254e-35	4.6289e-11		597	833800000	1.5313e-50		597	7.5152e-15	6980.5		597	1.059e-14	1.1306e-17		597	3.2841e-26	1.2069e-27
			599	0.00070315	4.9142		599	7.0966e-20	2.015e-20		599	4850.9	8.4787e-32		599	4.4689e-20	0.065649		599	21.595	1.8218		599	4.7459e-26	97722000		599	8.7377e-23	0.18987		599	6.9459e-36	2.3392e-11		599	804040000	7.1696e-51		599	5.0791e-15	5465.2		599	7.2228e-15	5.7164e-18		599	1.6338e-26	7.3485e-28
			601	0.00060768	3.6251		601	4.7322e-20	1.4808e-20		601	4508.7	4.6457e-32		601	3.1631e-20	0.047865		601	14.078	1.4499		601	2.848e-26	82182000		601	5.1704e-23	0.14655		601	4.2875e-36	1.1781e-11		601	768020000	3.3549e-51		601	3.4297e-15	4269.7		601	4.9213e-15	2.8842e-18		601	8.1068e-27	4.4704e-28
			603	0.00052515	2.6686		603	3.1523e-20	1.0879e-20		603	4191.3	2.5564e-32		603	2.235e-20	0.034837		603	9.1381	1.1516		603	1.7075e-26	68650000		603	3.0561e-23	0.113		603	2.6469e-36	5.9138e-12		603	726720000	1.569e-51		603	2.314e-15	3328.7		603	3.3499e-15	1.4522e-18		603	4.0122e-27	2.7173e-28
			605	0.0004538	1.9603		605	2.0976e-20	7.9909e-21		605	3896.8	1.4121e-32		605	1.5766e-20	0.02531		605	5.9064	0.91282		605	1.0228e-26	56964000		605	1.8043e-23	0.087059		605	1.6343e-36	2.9597e-12		605	681220000	7.3338e-52		605	1.56e-15	2589.7		605	2.278e-15	7.2976e-19		605	1.9807e-27	1.6504e-28
			607	0.00039213	1.437		607	1.3944e-20	5.8679e-21		607	3623.5	7.8278e-33		607	1.1102e-20	0.018357		607	3.8015	0.72212		607	6.1206e-27	46955000		607	1.0641e-23	0.067011		607	1.0092e-36	1.4773e-12		607	632630000	3.4262e-52		607	1.0508e-15	2010.5		607	1.5475e-15	3.6597e-19		607	9.753e-28	1.0015e-28
			609	0.00033881	1.0513		609	9.2595e-21	4.3078e-21		609	3369.9	4.3524e-33		609	7.8052e-21	0.013291		609	2.4365	0.57014		609	3.6589e-27	38451000		609	6.2685e-24	0.051533		609	6.2328e-37	7.3587e-13		609	582080000	1.5998e-52		609	7.0721e-16	1557.7		609	1.0502e-15	1.8317e-19		609	4.7905e-28	6.073e-29
			611	0.00029271	0.7675		611	6.1427e-21	3.1617e-21		611	3134.5	2.4264e-33		611	5.4782e-21	0.009607		611	1.5551	0.44925		611	2.1851e-27	31282000		611	3.6888e-24	0.039595		611	3.8498e-37	3.6607e-13		611	530630000	7.4669e-53		611	4.756e-16	1204.4		611	7.1198e-16	9.15e-20		611	2.3472e-28	3.6796e-29
			613	0.00025286	0.5592		613	4.071e-21	2.32e-21		613	2915.9	1.3556e-33		613	3.8387e-21	0.0069323		613	0.98852	0.35331		613	1.3036e-27	25285000		613	2.1684e-24	0.030396		613	2.3782e-37	1.8209e-13		613	479310000	3.4834e-53		613	3.196e-16	929.31		613	4.8219e-16	4.5619e-20		613	1.1472e-28	2.2277e-29
			615	0.00021842	0.40661		615	2.6953e-21	1.7019e-21		615	2712.9	7.5871e-34		615	2.6854e-21	0.0049938		615	0.62579	0.27732		615	7.7697e-28	20307000		615	1.2733e-24	0.023314		615	1.4693e-37	9.0738e-14		615	429020000	1.6243e-53		615	2.146e-16	715.63		615	3.2623e-16	2.2701e-20		615	5.5938e-29	1.3477e-29
			617	0.00018865	0.29507		617	1.7828e-21	1.2482e-21		617	2524.4	4.2523e-34		617	1.8756e-21	0.0035915		617	0.39456	0.21725		617	4.6261e-28	16206000		617	7.469e-25	0.017866		617	9.0787e-38	4.5418e-14		617	380530000	7.5714e-54		617	1.4399e-16	549.98		617	2.2049e-16	1.1275e-20		617	2.7209e-29	8.1468e-30
			619	0.00016291	0.21371		619	1.178e-21	9.1525e-22		619	2349.2	2.3858e-34		619	1.3079e-21	0.0025787		619	0.24778	0.16987		619	2.7517e-28	12851000		619	4.3768e-25	0.01368		619	5.6103e-38	2.2926e-14		619	334480000	3.5278e-54		619	9.654e-17	421.83		619	1.4887e-16	5.5895e-21		619	1.3204e-29	4.921e-30
			621	0.00014067	0.15448		621	7.777e-22	6.7095e-22		621	2186.5	1.3395e-34		621	9.1056e-22	0.0018485		621	0.15498	0.13257		621	1.6352e-28	10127000		621	2.5622e-25	0.010465		621	3.4674e-38	1.1736e-14		621	291380000	1.6431e-54		621	6.468e-17	322.91		621	1.0041e-16	2.7659e-21		621	6.3921e-30	2.9703e-30
			623	0.00012145	0.11145		623	5.1293e-22	4.9174e-22		623	2035.3	7.5237e-35		623	6.3293e-22	0.0013229		623	0.096556	0.10326		623	9.7073e-29	7931000		623	1.4984e-25	0.0079995		623	2.1432e-38	6.1378e-15		623	251580000	7.6502e-55		623	4.3303e-17	246.71		623	6.7656e-17	1.3662e-21		623	3.0874e-30	1.7915e-30
			625	0.00010484	0.080247		625	3.3799e-22	3.6032e-22		625	1894.7	4.2267e-35		625	4.3927e-22	0.00094525		625	0.059922	0.080286		625	5.7574e-29	6172800		625	8.7548e-26	0.0061096		625	1.3249e-38	3.3086e-15		625	215300000	3.5607e-55		625	2.8971e-17	188.12		625	4.5539e-17	6.7357e-22		625	1.4877e-30	1.0798e-30
			627	9.0491e-05	0.057673		627	2.225e-22	2.6396e-22		627	1764.1	2.3743e-35		627	3.0438e-22	0.00067433		627	0.037043	0.062306		627	3.4115e-29	4775000		627	5.1103e-26	0.0046623		627	8.1911e-39	1.8555e-15		627	182630000	1.6568e-55		627	1.9369e-17	143.17		627	3.0621e-17	3.3151e-22		627	7.1529e-31	6.503e-31
			629	7.8093e-05	0.04137		629	1.4635e-22	1.9333e-22		629	1642.6	1.3334e-35		629	2.1059e-22	0.00048031		629	0.022812	0.048263		629	2.0196e-29	3671300		629	2.9802e-26	0.0035549		629	5.0647e-39	1.091e-15		629	153570000	7.7066e-56		629	1.2941e-17	108.76		629	2.0569e-17	1.6287e-22		629	3.4312e-31	3.9138e-31
			631	6.7384e-05	0.02962		631	9.6171e-23	1.4157e-22		631	1529.6	7.4855e-36		631	1.4548e-22	0.00034157		631	0.013995	0.037317		631	1.1945e-29	2805800		631	1.7364e-26	0.0027083		631	3.1319e-39	6.7495e-16		631	128010000	3.5838e-56		631	8.64e-18	82.456		631	1.3802e-17	7.9879e-23		631	1.6423e-31	2.3538e-31
			633	5.8134e-05	0.021168		633	6.3142e-23	1.0364e-22		633	1424.6	4.1998e-36		633	1.0034e-22	0.00024254		633	0.008553	0.028801		633	7.0584e-30	2131500		633	1.0108e-26	0.0020617		633	1.937e-39	4.3873e-16		633	105790000	1.6661e-56		633	5.7648e-18	62.399		633	9.2524e-18	3.9109e-23		633	7.843e-32	1.4146e-31
			635	5.0145e-05	0.0151		635	4.142e-23	7.5863e-23		635	1326.9	2.3546e-36		635	6.9106e-23	0.00017195		635	0.0052078	0.022189		635	4.1672e-30	1609600		635	5.8797e-27	0.0015682		635	1.198e-39	2.9781e-16		635	86673000	7.744e-57		635	3.8439e-18	47.134		635	6.1961e-18	1.9115e-23		635	3.7374e-32	8.4962e-32
			637	4.3247e-05	0.010752		637	2.7147e-23	5.5516e-23		637	1235.9	1.3191e-36		637	4.7523e-23	0.00012172		637	0.0031593	0.017064		637	2.4582e-30	1208400		637	3.4174e-27	0.0011919		637	7.411e-40	2.0931e-16		637	70410000	3.5986e-57		637	2.5615e-18	35.537		637	4.1452e-18	9.3271e-24		637	1.7771e-32	5.0992e-32
			639	3.7292e-05	0.007642		639	1.7777e-23	4.0619e-23		639	1151.4	7.3833e-37		639	3.2632e-23	8.6038e-05		639	0.0019095	0.013099		639	1.4488e-30	901890		639	1.9847e-27	0.00090513		639	4.5848e-40	1.5097e-16		639	56715000	1.6719e-57		639	1.7058e-18	26.744		639	2.7704e-18	4.5436e-24		639	8.432e-33	3.0583e-32
			641	3.2151e-05	0.0054219		641	1.1632e-23	2.9713e-23		641	1072.7	4.1287e-37		641	2.2374e-23	6.0723e-05		641	0.0011499	0.010038		641	8.5313e-31	669230		641	1.1519e-27	0.00068684		641	2.8367e-40	1.109e-16		641	45300000	7.7661e-58		641	1.1353e-18	20.091		641	1.8497e-18	2.2097e-24		641	3.9923e-33	1.8331e-32
			643	2.7714e-05	0.0038398		643	7.6043e-24	2.1731e-23		643	999.42	2.3064e-37		643	1.5318e-23	4.2793e-05		643	0.00069003	0.007679		643	5.0196e-31	493740		643	6.6806e-28	0.00052079		643	1.7553e-40	8.2493e-17		643	35881000	3.6069e-58		643	7.5515e-19	15.065		643	1.2337e-18	1.0729e-24		643	1.8863e-33	1.098e-32
			645	2.3885e-05	0.0027146		645	4.9673e-24	1.589e-23		645	931.25	1.287e-37		645	1.0472e-23	3.0114e-05		645	0.00041259	0.0058641		645	2.9509e-31	362190		645	3.8724e-28	0.00039458		645	1.0863e-40	6.1869e-17		645	28185000	1.6749e-58		645	5.0199e-19	11.277		645	8.2209e-19	5.2013e-25		645	8.8938e-34	6.5724e-33
			647	2.0581e-05	0.0019158		647	3.242e-24	1.1617e-23		647	867.79	7.1742e-38		647	7.1489e-24	2.116e-05		647	0.00024583	0.0044705		647	1.7334e-31	264180		647	2.2434e-28	0.00029872		647	6.7231e-41	4.6653e-17		647	21957000	7.7767e-59		647	3.3351e-19	8.426		647	5.4725e-19	2.5174e-25		647	4.1848e-34	3.9316e-33
			649	1.7731e-05	0.0013497		649	2.1143e-24	8.4915e-24		649	808.72	3.9945e-38		649	4.8733e-24	1.4847e-05		649	0.00014596	0.0034022		649	1.0174e-31	191620		649	1.2991e-28	0.00022598		649	4.1614e-41	3.5303e-17		649	16966000	3.6103e-59		649	2.2145e-19	6.2848		649	3.6395e-19	1.2165e-25		649	1.9651e-34	2.3504e-33
			651	1.5272e-05	0.00094924		651	1.3778e-24	6.2057e-24		651	753.71	2.2215e-38		651	3.3173e-24	1.0403e-05		651	8.6368e-05	0.0025849		651	5.9669e-32	138210		651	7.52e-29	0.00017083		651	2.5761e-41	2.6776e-17		651	13003000	1.6759e-59		651	1.4696e-19	4.6795		651	2.418e-19	5.8698e-26		651	9.209e-35	1.4042e-33
			653	1.3152e-05	0.00066646		653	8.9711e-25	4.5344e-24		653	702.49	1.234e-38		653	2.255e-24	7.2784e-06		653	5.0932e-05	0.0019606		653	3.4967e-32	99138		653	4.3517e-29	0.00012904		653	1.5949e-41	2.034e-17		653	9885400	7.7792e-60		653	9.747e-20	3.4783		653	1.605e-19	2.8279e-26		653	4.3071e-35	8.3845e-34
			655	1.1324e-05	0.00046713		655	5.8368e-25	3.3126e-24		655	654.8	6.8468e-39		655	1.5307e-24	5.0853e-06		655	2.9934e-05	0.0014846		655	2.0476e-32	70722		655	2.5179e-29	9.7399e-05		655	9.8749e-42	1.5467e-17		655	7455100	3.6106e-60		655	6.4613e-20	2.5809		655	1.0643e-19	1.3603e-26		655	2.0105e-35	5.0031e-34
			657	9.7486e-06	0.00032687		657	3.7947e-25	2.4196e-24		657	610.37	3.7943e-39		657	1.0376e-24	3.5481e-06		657	1.7535e-05	0.0011223		657	1.1981e-32	50176		657	1.4567e-29	7.3464e-05		657	6.1148e-42	1.177e-17		657	5577600	1.6758e-60		657	4.281e-20	1.9118		657	7.0509e-20	6.5339e-27		657	9.3662e-36	2.9836e-34
			659	8.3904e-06	0.00022834		659	2.4651e-25	1.767e-24		659	569	2.1002e-39		659	7.0242e-25	2.4721e-06		659	1.0239e-05	0.00084705		659	7.0053e-33	35407		659	8.4281e-30	5.537e-05		659	3.7869e-42	8.9615e-18		659	4139900	7.7773e-61		659	2.8349e-20	1.4138		659	4.6667e-20	3.1337e-27		659	4.3551e-36	1.7782e-34
			661	7.2199e-06	0.00015925		661	1.6002e-25	1.2902e-24		661	530.46	1.161e-39		661	4.7485e-25	1.7201e-06		661	5.9594e-06	0.00063826		661	4.093e-33	24851		661	4.8773e-30	4.1702e-05		661	2.3454e-42	6.8263e-18		661	3048700	3.6094e-61		661	1.8763e-20	1.0438		661	3.0859e-20	1.5008e-27		661	2.0212e-36	1.0592e-34
			663	6.2115e-06	0.00011088		663	1.038e-25	9.4194e-25		663	494.55	6.4109e-40		663	3.2057e-25	1.1952e-06		663	3.4578e-06	0.00048016		663	2.3897e-33	17349		663	2.8234e-30	3.1386e-05		663	1.4528e-42	5.2018e-18		663	2227700	1.6751e-61		663	1.2413e-20	0.76929		663	2.0386e-20	7.1773e-28		663	9.3626e-37	6.3052e-35
			665	5.3429e-06	7.7081e-05		665	6.7284e-26	6.8756e-25		665	461.1	3.5356e-40		665	2.1613e-25	8.2938e-07		665	2.0001e-06	0.00036064		665	1.3943e-33	12048		665	1.6353e-30	2.3605e-05		665	8.9997e-43	3.9651e-18		665	1615200	7.7744e-62		665	8.2077e-21	0.56605		665	1.3455e-20	3.4275e-28		665	4.3289e-37	3.7513e-35
			667	4.5948e-06	5.3497e-05		667	4.3582e-26	5.0179e-25		667	429.93	1.9476e-40		667	1.4552e-25	5.7476e-07		667	1.1536e-06	0.00027044		667	8.1292e-34	8323.4		667	9.478e-31	1.774e-05		667	5.5757e-43	3.0234e-18		667	1162100	3.6083e-62		667	5.4245e-21	0.41583		667	8.8728e-21	1.6345e-28		667	1.9978e-37	2.2306e-35
			669	3.9506e-06	3.707e-05		669	2.8209e-26	3.6616e-25		669	400.89	1.0715e-40		669	9.7851e-26	3.9778e-07		669	6.6339e-07	0.00020248		669	4.7364e-34	5720.1		669	5.4984e-31	1.3323e-05		669	3.4547e-43	2.306e-18		669	829710	1.6748e-62		669	3.5834e-21	0.30498		669	5.8456e-21	7.784e-29		669	9.2034e-38	1.3256e-35
			671	3.396e-06	2.5647e-05		671	1.8246e-26	2.6715e-25		671	373.83	5.8882e-41		671	6.571e-26	2.7493e-07		671	3.8045e-07	0.00015137		671	2.7578e-34	3910.8		671	3.1933e-31	9.9992e-06		671	2.1407e-43	1.7593e-18		671	587920	7.774e-63		671	2.3661e-21	0.22332		671	3.8477e-21	3.7018e-29		671	4.2321e-38	7.8732e-36
			673	2.9187e-06	1.7716e-05		673	1.1794e-26	1.9488e-25		673	348.6	3.2318e-41		673	4.4069e-26	1.8978e-07		673	2.1761e-07	0.00011298		673	1.6047e-34	2660.1		673	1.8571e-31	7.4993e-06		673	1.3267e-43	1.3426e-18		673	413460	3.6088e-63		673	1.5616e-21	0.16326		673	2.5304e-21	1.7581e-29		673	1.9427e-38	4.6737e-36
			675	2.508e-06	1.2218e-05		675	7.6177e-27	1.4214e-25		675	325.1	1.7718e-41		675	2.9517e-26	1.3083e-07		675	1.2416e-07	8.4195e-05		675	9.331e-35	1800.2		675	1.0817e-31	5.6205e-06		675	8.2225e-44	1.0249e-18		675	288600	1.6754e-63		675	1.0302e-21	0.11917		675	1.6627e-21	8.3387e-30		675	8.9017e-39	2.7729e-36
			677	2.1545e-06	8.4137e-06		677	4.9171e-27	1.0366e-25		677	303.19	9.7018e-42		677	1.9746e-26	9.0081e-08		677	7.0672e-08	6.265e-05		677	5.4225e-35	1212.2		677	6.3125e-32	4.2096e-06		677	5.0967e-44	7.8259e-19		677	199950	7.7792e-64		677	6.7935e-22	0.086844		677	1.0915e-21	3.9498e-30		677	4.0718e-39	1.6443e-36
			679	1.8506e-06	5.785e-06		679	3.1718e-27	7.5582e-26		679	282.76	5.3063e-42		679	1.3192e-26	6.1944e-08		679	4.0142e-08	4.6547e-05		679	3.1491e-35	812.12		679	3.6916e-32	3.1507e-06		679	3.1595e-44	5.9773e-19		679	137520	3.6124e-64		679	4.4779e-22	0.06319		679	7.1594e-22	1.8685e-30		679	1.8594e-39	9.7451e-37
			681	1.5891e-06	3.9716e-06		681	2.0446e-27	5.5103e-26		681	263.73	2.8989e-42		681	8.8023e-27	4.2542e-08		681	2.2758e-08	3.4532e-05		681	1.8278e-35	541.41		681	2.1641e-32	2.3566e-06		681	1.9588e-44	4.5666e-19		681	93885	1.6777e-64		681	2.9504e-22	0.045907		681	4.6919e-22	8.8278e-31		681	8.4762e-40	5.7726e-37
			683	1.3643e-06	2.7225e-06		683	1.3171e-27	4.0168e-26		683	245.98	1.5819e-42		683	5.8661e-27	2.9181e-08		683	1.2882e-08	2.5579e-05		683	1.0602e-35	359.15		683	1.272e-32	1.7615e-06		683	1.2145e-44	3.4898e-19		683	63632	7.7932e-65		683	1.9431e-22	0.0333		683	3.0722e-22	4.1655e-31		683	3.8575e-40	3.4177e-37
			685	1.1711e-06	1.8635e-06		685	8.4796e-28	2.9277e-26		685	229.43	8.622e-43		685	3.9044e-27	1.9991e-08		685	7.282e-09	1.892e-05		685	6.1461e-36	237.09		685	7.4984e-33	1.3158e-06		685	7.5308e-45	2.6677e-19		685	42817	3.6206e-65		685	1.2793e-22	0.024119		685	2.0099e-22	1.963e-31		685	1.7526e-40	2.0224e-37
			687	1.005e-06	1.2736e-06		687	5.4556e-28	2.1336e-26		687	214.01	4.6942e-43		687	2.5956e-27	1.3679e-08		687	4.1129e-09	1.3974e-05		687	3.5609e-36	155.75		687	4.4345e-33	9.8224e-07		687	4.6702e-45	2.0398e-19		687	28605	1.6824e-65		687	8.4187e-23	0.017442		687	1.3139e-22	9.2397e-32		687	7.95e-41	1.1962e-37
			689	8.6228e-07	8.6923e-07		689	3.5078e-28	1.5547e-26		689	199.62	2.5529e-43		689	1.7234e-27	9.3487e-09		689	2.322e-09	1.0306e-05		689	2.0619e-36	101.83		689	2.6316e-33	7.3276e-07		689	2.8965e-45	1.5602e-19		689	18975	7.819e-66		689	5.5382e-23	0.012595		689	8.5814e-23	4.3437e-32		689	3.6003e-41	7.0712e-38
			691	7.3967e-07	5.9236e-07		691	2.254e-28	1.1327e-26		691	186.21	1.3868e-43		691	1.1429e-27	6.3815e-09		691	1.311e-09	7.5896e-06		691	1.1933e-36	66.256		691	1.5674e-33	5.463e-07		691	1.7966e-45	1.1937e-19		691	12498	3.6348e-66		691	3.6419e-23	0.0090814		691	5.6003e-23	2.0396e-32		691	1.6278e-41	4.1782e-38
			693	6.3436e-07	4.031e-07		693	1.4475e-28	8.2515e-27		693	173.71	7.5252e-44		693	7.5704e-28	4.3509e-09		693	7.4078e-10	5.5812e-06		693	6.9019e-37	42.906		693	9.3713e-34	4.0702e-07		693	1.1145e-45	9.1352e-20		693	8174.5	1.69e-66		693	2.394e-23	0.0065382		693	3.6518e-23	9.5655e-33		693	7.3485e-42	2.4676e-38
			695	5.4393e-07	2.7392e-07		695	9.29e-29	6.0104e-27		695	162.05	4.079e-44		695	5.0085e-28	2.9629e-09		695	4.1918e-10	4.0985e-06		695	3.9899e-37	27.655		695	5.6254e-34	3.0306e-07		695	6.914e-46	6.9933e-20		695	5309.5	7.8598e-67		695	1.5732e-23	0.0047004		695	2.3793e-23	4.4809e-33		695	3.3121e-42	1.4566e-38
			697	4.6629e-07	1.8587e-07		697	5.9587e-29	4.3774e-27		697	151.17	2.2086e-44		697	3.3096e-28	2.0154e-09		697	2.3773e-10	3.0055e-06		697	2.3053e-37	17.741		697	3.3907e-34	2.2552e-07		697	4.2898e-46	5.3551e-20		697	3424.8	3.6563e-67		697	1.0334e-23	0.0033742		697	1.549e-23	2.0966e-33		697	1.4906e-42	8.5945e-39
			699	3.9965e-07	1.2595e-07		699	3.8197e-29	3.1877e-27		699	141.03	1.1946e-44		699	2.1845e-28	1.3693e-09		699	1.3526e-10	2.2008e-06		699	1.3313e-37	11.329		699	2.0522e-34	1.6771e-07		699	2.6618e-46	4.1019e-20		699	2194	1.7013e-67		699	6.7864e-24	0.0024188		699	1.0076e-23	9.7991e-34		699	6.6977e-43	5.0686e-39
			701	3.4246e-07	8.5227e-08		701	2.4471e-29	2.3211e-27		701	131.57	6.4542e-45		701	1.4402e-28	9.2923e-10		701	7.7272e-11	1.6094e-06		701	7.6843e-38	7.2011		701	1.2472e-34	1.2464e-07		701	1.6518e-46	3.1429e-20		701	1396	7.9186e-68		701	4.455e-24	0.0017314		701	6.5493e-24	4.5747e-34		701	3.005e-43	2.9879e-39
			703	2.9339e-07	5.7591e-08		703	1.5668e-29	1.6899e-27		703	122.75	3.4835e-45		703	9.4838e-29	6.2989e-10		703	4.4374e-11	1.1753e-06		703	4.4331e-38	4.5564		703	7.6115e-35	9.2577e-08		703	1.0252e-46	2.4088e-20		703	882.26	3.6867e-68		703	2.9236e-24	0.0012376		703	4.2537e-24	2.1333e-34		703	1.3463e-43	1.7605e-39
			705	2.513e-07	3.8863e-08		705	1.0027e-29	1.2302e-27		705	114.53	1.8782e-45		705	6.2381e-29	4.265e-10		705	2.5641e-11	8.5707e-07		705	2.5563e-38	2.87		705	4.6638e-35	6.872e-08		705	6.363e-47	1.8467e-20		705	553.84	1.717e-68		705	1.918e-24	0.00088336		705	2.7606e-24	9.9374e-35		705	6.0224e-44	1.0368e-39
			707	2.152e-07	2.619e-08		707	6.4126e-30	8.9549e-28		707	106.85	1.0116e-45		707	4.0986e-29	2.8846e-10		707	1.4924e-11	6.2418e-07		707	1.4733e-38	1.7997		707	2.8688e-35	5.098e-08		707	3.9498e-47	1.4162e-20		707	345.37	7.9986e-69		707	1.2579e-24	0.00062965		707	1.7902e-24	4.6241e-35		707	2.6902e-44	6.1039e-40
			709	1.8425e-07	1.7626e-08		709	4.099e-30	6.5176e-28		709	99.697	5.4431e-46		709	2.6898e-29	1.9488e-10		709	8.7571e-12	4.5396e-07		709	8.4878e-39	1.1235		709	1.7713e-35	3.7797e-08		709	2.452e-47	1.0864e-20		709	213.95	3.7275e-69		709	8.2476e-25	0.00044819		709	1.16e-24	2.1494e-35		709	1.2e-44	3.5917e-40
			711	1.5771e-07	1.1846e-08		711	2.6186e-30	4.7432e-28		711	93.021	2.9258e-46		711	1.7633e-29	1.3152e-10		711	5.1848e-12	3.2972e-07		711	4.8875e-39	0.69824		711	1.0975e-35	2.8007e-08		711	1.5224e-47	8.3366e-21		711	131.67	1.7376e-69		711	5.406e-25	0.00031858		711	7.5114e-25	9.9804e-36		711	5.345e-45	2.1126e-40
			713	1.3497e-07	7.9513e-09		713	1.672e-30	3.4515e-28		713	86.793	1.5711e-46		713	1.1547e-29	8.8658e-11		713	3.0991e-12	2.3917e-07		713	2.8132e-39	0.43206		713	6.823e-36	2.074e-08		713	9.4526e-48	6.3991e-21		713	80.503	8.1031e-70		713	3.5424e-25	0.00022615		713	4.8601e-25	4.6295e-36		713	2.3775e-45	1.2421e-40
			715	1.1549e-07	5.33e-09		715	1.067e-30	2.5114e-28		715	80.985	8.4278e-47		715	7.5529e-30	5.9702e-11		715	1.8708e-12	1.7326e-07		715	1.6185e-39	0.26619		715	4.2547e-36	1.535e-08		715	5.8699e-48	4.9134e-21		715	48.903	3.7801e-70		715	2.3206e-25	0.00016032		715	3.1423e-25	2.1453e-36		715	1.0561e-45	7.2997e-41
			717	9.8792e-08	3.5682e-09		717	6.8059e-31	1.8271e-28		717	75.566	4.5166e-47		717	4.9351e-30	4.016e-11		717	1.1406e-12	1.2535e-07		717	9.3076e-40	0.16329		717	2.6607e-36	1.1354e-08		717	3.6454e-48	3.7737e-21		717	29.517	1.7641e-70		717	1.5198e-25	0.0001135		717	2.0302e-25	9.931e-37		717	4.6845e-46	4.2882e-41
			719	8.4494e-08	2.3857e-09		719	4.3387e-31	1.3292e-28		719	70.511	2.4181e-47		719	3.2212e-30	2.6986e-11		719	7.0215e-13	9.0568e-08		719	5.3504e-40	0.099736		719	1.6681e-36	8.3937e-09		719	2.2642e-48	2.8993e-21		719	17.703	8.2356e-71		719	9.9507e-26	8.0242e-05		719	1.3107e-25	4.5928e-37		719	2.0752e-46	2.5181e-41
			721	7.225e-08	1.593e-09		721	2.7645e-31	9.6687e-29		721	65.795	1.2934e-47		721	2.1002e-30	1.8115e-11		721	4.3627e-13	6.5354e-08		721	3.0744e-40	0.06066		721	1.0482e-36	6.2016e-09		721	1.4064e-48	2.2282e-21		721	10.55	3.8464e-71		721	6.5135e-26	5.6657e-05		721	8.4564e-26	2.1219e-37		721	9.1809e-47	1.4781e-41
			723	6.1767e-08	1.0624e-09		723	1.7606e-31	7.0325e-29		723	61.396	6.9114e-48		723	1.3679e-30	1.2147e-11		723	2.7341e-13	4.71e-08		723	1.7659e-40	0.036738		723	6.6002e-37	4.5794e-09		723	8.7368e-49	1.713e-21		723	6.2481	1.7971e-71		723	4.2625e-26	3.9952e-05		723	5.4519e-26	9.7943e-38		723	4.0564e-47	8.6725e-42
			725	5.2794e-08	7.076e-10		725	1.1206e-31	5.1147e-29		725	57.291	3.6897e-48		725	8.9e-31	8.1369e-12		725	1.7268e-13	3.3902e-08		725	1.0139e-40	0.022157		725	4.1634e-37	3.3796e-09		725	5.4279e-49	1.3173e-21		725	3.6773	8.4001e-72		725	2.7888e-26	2.8136e-05		725	3.5124e-26	4.5166e-38		725	1.7899e-47	5.0866e-42
			727	4.5115e-08	4.7071e-10		727	7.1296e-32	3.7195e-29		727	53.462	1.9679e-48		727	5.7846e-31	5.4451e-12		727	1.0982e-13	2.4372e-08		727	5.8195e-41	0.013308		727	2.6304e-37	2.4928e-09		727	3.3726e-49	1.0133e-21		727	2.1509	3.9281e-72		727	1.8241e-26	1.9789e-05		727	2.2613e-26	2.0808e-38		727	7.8883e-48	2.9823e-42
			729	3.8546e-08	3.1275e-10		729	4.5337e-32	2.7047e-29		729	49.89	1.0486e-48		729	3.7559e-31	3.6401e-12		729	7.0258e-14	1.7499e-08		729	3.3389e-41	0.0079596		729	1.6641e-37	1.8377e-09		729	2.0957e-49	7.7975e-22		729	1.2504	1.8376e-72		729	1.1929e-26	1.39e-05		729	1.4548e-26	9.5779e-39		729	3.472e-48	1.7478e-42
			731	3.2926e-08	2.0754e-10		731	2.8815e-32	1.9666e-29		731	46.556	5.5824e-49		731	2.4361e-31	2.431e-12		731	4.5177e-14	1.2549e-08		731	1.915e-41	0.0047414		731	1.054e-37	1.354e-09		731	1.3024e-49	6.0019e-22		731	0.72247	8.6008e-73		731	7.7992e-27	9.7515e-06		731	9.3536e-27	4.4047e-39		731	1.5263e-48	1.024e-42
			733	2.8119e-08	1.3755e-10		733	1.8306e-32	1.4298e-29		733	43.447	2.9692e-49		733	1.5785e-31	1.6219e-12		733	2.9173e-14	8.9877e-09		733	1.098e-41	0.0028129		733	6.682e-38	9.9709e-10		733	8.0944e-50	4.6213e-22		733	0.41492	4.0273e-73		733	5.0981e-27	6.8325e-06		733	6.0097e-27	2.0238e-39		733	6.7016e-49	5.9969e-43
			735	2.401e-08	9.1057e-11		735	1.1624e-32	1.0395e-29		735	40.545	1.5778e-49		735	1.0218e-31	1.081e-12		735	1.8903e-14	6.4295e-09		735	6.293e-42	0.001662		735	4.2395e-38	7.3386e-10		735	5.0313e-50	3.5594e-22		735	0.23687	1.8866e-73		735	3.3317e-27	4.7813e-06		735	3.8587e-27	9.291e-40		735	2.9389e-49	3.5108e-43
			737	2.0497e-08	6.0207e-11		737	7.3776e-33	7.5566e-30		737	37.838	8.3771e-50		737	6.6076e-32	7.1982e-13		737	1.2282e-14	4.5939e-09		737	3.6057e-42	0.00097811		737	2.6915e-38	5.3984e-10		737	3.1276e-50	2.7423e-22		737	0.13442	8.8425e-74		737	2.1769e-27	3.3418e-06		737	2.4759e-27	4.2616e-40		737	1.2873e-49	2.0546e-43
			739	1.7494e-08	3.9761e-11		739	4.6803e-33	5.4929e-30		739	35.312	4.4437e-50		739	4.2687e-32	4.7884e-13		739	7.9969e-15	3.2785e-09		739	2.0653e-42	0.00057334		739	1.7095e-38	3.969e-10		739	1.9444e-50	2.1135e-22		739	0.075828	4.1464e-74		739	1.4221e-27	2.3328e-06		739	1.5876e-27	1.9531e-40		739	5.6321e-50	1.202e-43
			741	1.4928e-08	2.6228e-11		741	2.9678e-33	3.9925e-30		741	32.955	2.3551e-50		741	2.755e-32	3.1823e-13		741	5.2154e-15	2.3369e-09		741	1.1826e-42	0.00033475		741	1.0862e-38	2.9166e-10		741	1.2089e-50	1.6294e-22		741	0.042526	1.9453e-74		741	9.2885e-28	1.6264e-06		741	1.0174e-27	8.944e-41		741	2.4613e-50	7.0294e-44
			743	1.2736e-08	1.7281e-11		743	1.881e-33	2.9018e-30		743	30.755	1.2471e-50		743	1.7763e-32	2.1129e-13		743	3.4054e-15	1.6638e-09		743	6.7698e-43	0.00019469		743	6.9035e-39	2.1421e-10		743	7.5173e-51	1.2566e-22		743	0.023711	9.1309e-75		743	6.0656e-28	1.1326e-06		743	6.5156e-28	4.0925e-41		743	1.0744e-50	4.1095e-44
			745	1.0864e-08	1.1373e-11		745	1.1917e-33	2.1089e-30		745	28.703	6.5981e-51		745	1.1442e-32	1.4015e-13		745	2.2253e-15	1.1832e-09		745	3.8742e-43	0.00011279		745	4.3881e-39	1.5725e-10		745	4.6748e-51	9.6935e-23		745	0.013144	4.2881e-75		745	3.9602e-28	7.8777e-07		745	4.17e-28	1.8711e-41		745	4.6845e-51	2.4017e-44
			747	9.2648e-09	7.476e-12		747	7.5467e-34	1.5326e-30		747	26.788	3.4879e-51		747	7.3631e-33	9.2879e-14		747	1.4549e-15	8.4047e-10		747	2.2166e-43	6.5088e-05		747	2.7894e-39	1.1537e-10		747	2.9074e-51	7.4802e-23		747	0.0072445	2.0149e-75		747	2.5852e-28	5.4727e-07		747	2.6672e-28	8.5484e-42		747	2.0403e-51	1.4031e-44
			749	7.8996e-09	4.9088e-12		749	4.7769e-34	1.1137e-30		749	25.001	1.8423e-51		749	4.7338e-33	6.1495e-14		749	9.5148e-16	5.9633e-10		749	1.2678e-43	3.7419e-05		749	1.7731e-39	8.4608e-11		749	1.8084e-51	5.7742e-23		749	0.0039702	9.4724e-76		749	1.6873e-28	3.7975e-07		749	1.7049e-28	3.9026e-42		749	8.8767e-52	8.1949e-45
			751	6.7343e-09	3.2196e-12		751	3.0225e-34	8.0923e-31		751	23.334	9.7223e-52		751	3.0406e-33	4.0678e-14		751	6.2229e-16	4.2262e-10		751	7.2497e-44	2.143e-05		751	1.127e-39	6.2015e-11		751	1.1249e-51	4.4586e-23		751	0.0021635	4.4556e-76		751	1.1011e-28	2.632e-07		751	1.0892e-28	1.7804e-42		751	3.8578e-52	4.7846e-45
			753	5.7397e-09	2.1093e-12		753	1.9115e-34	5.8798e-31		753	21.778	5.1266e-52		753	1.9512e-33	2.6883e-14		753	4.0696e-16	2.9918e-10		753	4.1446e-44	1.2227e-05		753	7.1622e-40	4.5432e-11		753	6.9981e-52	3.4439e-23		753	0.0011724	2.0969e-76		753	7.1845e-29	1.8221e-07		753	6.9536e-29	8.1165e-43		753	1.6749e-52	2.7927e-45
			755	4.8911e-09	1.3803e-12		755	1.2085e-34	4.272e-31		755	20.326	2.701e-52		755	1.2509e-33	1.7751e-14		755	2.6608e-16	2.1155e-10		755	2.3688e-44	6.9502e-06		755	4.5507e-40	3.3267e-11		755	4.354e-52	2.6609e-23		755	0.00063177	9.8744e-77		755	4.687e-29	1.2599e-07		755	4.4369e-29	3.6978e-43		755	7.2638e-53	1.6295e-45
			757	4.1671e-09	9.0233e-13		757	7.6365e-35	3.1037e-31		757	18.971	1.422e-52		757	8.0127e-34	1.171e-14		757	1.7391e-16	1.4943e-10		757	1.3536e-44	3.936e-06		757	2.8907e-40	2.4348e-11		757	2.7092e-52	2.0567e-23		757	0.00033857	4.6524e-77		757	3.0572e-29	8.7023e-08		757	2.8293e-29	1.6836e-43		757	3.1471e-53	9.505e-46
			759	3.5496e-09	5.8921e-13		759	4.8237e-35	2.2548e-31		759	17.707	7.4798e-53		759	5.1277e-34	7.7183e-15		759	1.1362e-16	1.0543e-10		759	7.7333e-45	2.2209e-06		759	1.8357e-40	1.7811e-11		759	1.6859e-52	1.5901e-23		759	0.00018045	2.1933e-77		759	1.9939e-29	6.0038e-08		759	1.8032e-29	7.6611e-44		759	1.3621e-53	5.5428e-46
			761	3.023e-09	3.8433e-13		761	3.0458e-35	1.638e-31		761	16.527	3.9314e-53		761	3.2785e-34	5.0828e-15		761	7.4202e-17	7.4304e-11		761	4.4172e-45	1.2485e-06		761	1.1654e-40	1.3023e-11		761	1.0492e-52	1.2298e-23		761	9.5649e-05	1.0346e-77		761	1.3002e-29	4.1374e-08		761	1.1485e-29	3.4842e-44		761	5.8896e-54	3.2312e-46
			763	2.5741e-09	2.5043e-13		763	1.9224e-35	1.1899e-31		763	15.426	2.0648e-53		763	2.0943e-34	3.3443e-15		763	4.8433e-17	5.2311e-11		763	2.5226e-45	6.9935e-07		763	7.3957e-41	9.5176e-12		763	6.5306e-53	9.5142e-24		763	5.0427e-05	4.8831e-78		763	8.4778e-30	2.8481e-08		763	7.3113e-30	1.5838e-44		763	2.5441e-54	1.8832e-46
			765	2.1914e-09	1.63e-13		765	1.2129e-35	8.643e-32		765	14.398	1.0836e-53		765	1.3367e-34	2.1985e-15		765	3.1596e-17	3.6789e-11		765	1.4403e-45	3.9033e-07		765	4.6917e-41	6.9524e-12		765	4.0651e-53	7.363e-24		765	2.6443e-05	2.3061e-78		765	5.527e-30	1.9584e-08		765	4.6517e-30	7.1961e-45		765	1.0979e-54	1.0972e-46
			767	1.8653e-09	1.0599e-13		767	7.6492e-36	6.2779e-32		767	13.439	5.6819e-54		767	8.5236e-35	1.4441e-15		767	2.06e-17	2.5845e-11		767	8.2226e-46	2.1708e-07		767	2.9752e-41	5.0762e-12		767	2.5307e-53	5.7e-24		767	1.3793e-05	1.0897e-78		767	3.6028e-30	1.3451e-08		767	2.9578e-30	3.2684e-45		767	4.7338e-55	6.3908e-47
			769	1.5873e-09	6.8841e-14		769	4.8223e-36	4.5598e-32		769	12.544	2.9772e-54		769	5.4305e-35	9.4772e-16		769	1.3423e-17	1.8137e-11		769	4.6934e-46	1.203e-07		769	1.8859e-41	3.7046e-12		769	1.5756e-53	4.414e-24		769	7.1562e-06	5.1526e-79		769	2.3483e-30	9.2291e-09		769	1.8798e-30	1.484e-45		769	2.0391e-55	3.7214e-47
			771	1.3506e-09	4.4669e-14		771	3.039e-36	3.3118e-32		771	11.709	1.5588e-54		771	3.4569e-35	6.2145e-16		771	8.7414e-18	1.2715e-11		771	2.6786e-46	6.6431e-08		771	1.1949e-41	2.7024e-12		771	9.8105e-54	3.4192e-24		771	3.6935e-06	2.4378e-79		771	1.5304e-30	6.3254e-09		771	1.194e-30	6.7368e-46		771	8.7753e-56	2.1664e-47
			773	1.1489e-09	2.8954e-14		773	1.9144e-36	2.4053e-32		773	10.929	8.1557e-55		773	2.1987e-35	4.0717e-16		773	5.689e-18	8.9043e-12		773	1.5285e-46	3.6557e-08		773	7.5678e-42	1.9704e-12		773	6.1092e-54	2.6495e-24		773	1.8964e-06	1.1541e-79		773	9.973e-31	4.3306e-09		773	7.5798e-31	3.0578e-46		773	3.7731e-56	1.2609e-47
			775	9.7721e-10	1.8749e-14		775	1.2056e-36	1.7469e-32		775	10.202	4.2639e-55		775	1.3972e-35	2.6655e-16		775	3.7002e-18	6.2293e-12		775	8.721e-47	2.0048e-08		775	4.7908e-42	1.436e-12		775	3.8047e-54	2.0537e-24		775	9.6869e-07	5.4673e-80		775	6.4983e-31	2.9617e-09		775	4.8093e-31	1.388e-46		775	1.6209e-56	7.3362e-48
			777	8.31e-10	1.2129e-14		777	7.5891e-37	1.2686e-32		777	9.5226	2.2276e-55		777	8.8717e-36	1.7435e-16		777	2.4051e-18	4.3535e-12		777	4.9754e-47	1.0956e-08		777	3.0315e-42	1.0461e-12		777	2.3697e-54	1.5924e-24		777	4.9227e-07	2.5916e-80		777	4.2338e-31	2.0234e-09		777	3.0499e-31	6.3011e-47		777	6.9574e-57	4.2674e-48
			779	7.0654e-10	7.838e-15		779	4.7757e-37	9.2129e-33		779	8.8889	1.1629e-55		779	5.6284e-36	1.1396e-16		779	1.5624e-18	3.0394e-12		779	2.8383e-47	5.9673e-09		779	1.9173e-42	7.617e-13		779	1.4761e-54	1.2351e-24		779	2.4889e-07	1.2292e-80		779	2.7582e-31	1.381e-09		779	1.9331e-31	2.8615e-47		779	2.9837e-57	2.4817e-48
			781	6.006e-10	5.0603e-15		781	3.0041e-37	6.6903e-33		781	8.2975	6.0665e-56		781	3.5678e-36	7.442e-17		781	1.0143e-18	2.1199e-12		781	1.619e-47	3.2391e-09		781	1.2121e-42	5.5438e-13		781	9.1956e-55	9.5829e-25		781	1.252e-07	5.8344e-81		781	1.7967e-31	9.415e-10		781	1.2246e-31	1.3001e-47		781	1.2785e-57	1.4429e-48
			783	5.1046e-10	3.2637e-15		783	1.8891e-37	4.8584e-33		783	7.7455	3.1625e-56		783	2.2598e-36	4.8562e-17		783	6.5805e-19	1.477e-12		783	9.2345e-48	1.7523e-09		783	7.6593e-43	4.0331e-13		783	5.7291e-55	7.4375e-25		783	6.2669e-08	2.771e-81		783	1.1703e-31	6.4123e-10		783	7.7541e-32	5.9119e-48		783	5.474e-58	8.3869e-49
			785	4.3377e-10	2.103e-15		785	1.1875e-37	3.5279e-33		785	7.2303	1.6475e-56		785	1.4301e-36	3.1664e-17		785	4.2667e-19	1.0281e-12		785	5.2671e-48	9.448e-10		785	4.8376e-43	2.9328e-13		785	3.5697e-55	5.7742e-25		785	3.1212e-08	1.3169e-81		785	7.6222e-32	4.3628e-10		785	4.9073e-32	2.691e-48		785	2.3418e-58	4.8738e-49
			787	3.6854e-10	1.3537e-15		787	7.4624e-38	2.5618e-33		787	6.7494	8.5762e-57		787	9.0436e-37	2.063e-17		787	2.7648e-19	7.1495e-13		787	3.0041e-48	5.0773e-10		787	3.054e-43	2.1318e-13		787	2.2245e-55	4.4843e-25		787	1.5468e-08	6.2629e-82		787	4.964e-32	2.9654e-10		787	3.1041e-32	1.2265e-48		787	1.0011e-58	2.8316e-49
			789	3.1306e-10	8.7059e-16		789	4.6878e-38	1.8602e-33		789	6.3006	4.4615e-57		789	5.7142e-37	1.343e-17		789	1.7905e-19	4.9668e-13		789	1.7134e-48	2.7196e-10		789	1.9271e-43	1.5489e-13		789	1.3863e-55	3.4837e-25		789	7.6283e-09	2.9804e-82		789	3.2327e-32	2.0135e-10		789	1.9625e-32	5.6002e-49		789	4.2759e-59	1.6447e-49
			791	2.6589e-10	5.5935e-16		791	2.9439e-38	1.3507e-33		791	5.8818	2.3194e-57		791	3.6076e-37	8.7367e-18		791	1.1588e-19	3.4471e-13		791	9.7728e-49	1.452e-10		791	1.2155e-43	1.1249e-13		791	8.6407e-56	2.7072e-25		791	3.7437e-09	1.4193e-82		791	2.105e-32	1.3659e-10		791	1.2402e-32	2.5625e-49		791	1.825e-59	9.5513e-50
			793	2.2579e-10	3.5904e-16		793	1.8481e-38	9.8075e-34		793	5.4908	1.205e-57		793	2.2759e-37	5.6791e-18		793	7.4954e-20	2.3902e-13		793	5.5744e-49	7.7268e-11		793	7.6625e-44	8.1661e-14		793	5.3861e-56	2.1045e-25		793	1.8285e-09	6.7635e-83		793	1.3707e-32	9.256e-11		793	7.8334e-33	1.1757e-49		793	7.7835e-60	5.5454e-50
			795	1.917e-10	2.3025e-16		795	1.1598e-38	7.1211e-34		795	5.1259	6.2558e-58		795	1.4346e-37	3.6888e-18		795	4.8452e-20	1.6557e-13		795	3.1799e-49	4.0987e-11		795	4.8284e-44	5.9257e-14		795	3.3577e-56	1.6364e-25		795	8.8875e-10	3.2253e-83		795	8.9245e-33	6.2664e-11		795	4.9455e-33	5.411e-50		795	3.3172e-60	3.2189e-50
			797	1.6273e-10	1.4752e-16		797	7.2765e-39	5.1705e-34		797	4.7852	3.2457e-58		797	9.0366e-38	2.3942e-18		797	3.1303e-20	1.1458e-13		797	1.8142e-49	2.1673e-11		797	3.0412e-44	4.2982e-14		797	2.0934e-56	1.2729e-25		797	4.2994e-10	1.5391e-83		797	5.8105e-33	4.2383e-11		797	3.1208e-33	2.5e-50		797	1.4127e-60	1.8681e-50
			799	1.3811e-10	9.4433e-17		799	4.5637e-39	3.7542e-34		799	4.4673	1.6828e-58		799	5.6876e-38	1.5528e-18		799	2.0212e-20	7.9224e-14		799	1.0351e-49	1.1424e-11		799	1.9146e-44	3.1164e-14		799	1.3053e-56	9.9042e-26		799	2.0701e-10	7.3494e-84		799	3.7829e-33	2.8638e-11		799	1.9684e-33	1.1602e-50		799	6.0122e-61	1.0839e-50
			801	1.172e-10	6.0393e-17		801	2.8614e-39	2.7258e-34		801	4.1705	8.7197e-59		801	3.577e-38	1.0064e-18		801	1.3043e-20	5.4725e-14		801	5.9074e-50	6.0025e-12		801	1.2048e-44	2.2586e-14		801	8.1398e-57	7.7088e-26		801	9.9203e-11	3.512e-84		801	2.4627e-33	1.9332e-11		801	1.241e-33	5.4118e-51		801	2.5569e-61	6.2877e-51
			803	9.9438e-11	3.8589e-17		803	1.7935e-39	1.9791e-34		803	3.8935	4.5153e-59		803	2.248e-38	6.5178e-19		803	8.4117e-21	3.7768e-14		803	3.372e-50	3.1441e-12		803	7.5782e-45	1.6363e-14		803	5.0764e-57	6.0019e-26		803	4.732e-11	1.6794e-84		803	1.6032e-33	1.3038e-11		803	7.8206e-34	2.5394e-51		803	1.0867e-61	3.6467e-51
			805	8.4354e-11	2.4635e-17		805	1.1238e-39	1.4369e-34		805	3.635	2.3366e-59		805	1.4117e-38	4.2181e-19		805	5.4219e-21	2.6041e-14		805	1.9253e-50	1.6418e-12		805	4.7646e-45	1.185e-14		805	3.1663e-57	4.6744e-26		805	2.2468e-11	8.0365e-85		805	1.0436e-33	8.7849e-12		805	4.9262e-34	1.1994e-51		805	4.6154e-62	2.1146e-51
			807	7.1546e-11	1.5713e-17		807	7.0397e-40	1.0433e-34		807	3.3936	1.2084e-59		807	8.8587e-39	2.7279e-19		807	3.4929e-21	1.7939e-14		807	1.0996e-50	8.5472e-13		807	2.9943e-45	8.5779e-15		807	1.9751e-57	3.6417e-26		807	1.0619e-11	3.8485e-85		807	6.7934e-34	5.9136e-12		807	3.1016e-34	5.7064e-52		807	1.959e-62	1.226e-51
			809	6.0673e-11	1.0013e-17		809	4.4085e-40	7.5749e-35		809	3.1684	6.2459e-60		809	5.555e-39	1.7629e-19		809	2.2489e-21	1.2347e-14		809	6.2824e-51	4.4361e-13		809	1.8809e-45	6.2071e-15		809	1.2321e-57	2.838e-26		809	4.9962e-12	1.8443e-85		809	4.422e-34	3.9771e-12		809	1.952e-34	2.7365e-52		809	8.3096e-63	7.1063e-52
			811	5.1444e-11	6.3755e-18		811	2.7599e-40	5.4998e-35		811	2.9581	3.2262e-60		811	3.4808e-39	1.1385e-19		811	1.4472e-21	8.4901e-15		811	3.5909e-51	2.2954e-13		811	1.1811e-45	4.4897e-15		811	7.6875e-58	2.2124e-26		811	2.3401e-12	8.8445e-86		811	2.8783e-34	2.6723e-12		811	1.228e-34	1.3233e-52		811	3.5226e-63	4.1184e-52
			813	4.3611e-11	4.0558e-18		813	1.7274e-40	3.9931e-35		813	2.7618	1.6655e-60		813	2.1795e-39	7.3474e-20		813	9.3078e-22	5.833e-15		813	2.0535e-51	1.1842e-13		813	7.413e-46	3.2463e-15		813	4.7968e-58	1.7252e-26		813	1.0911e-12	4.2446e-86		813	1.8735e-34	1.7939e-12		813	7.7216e-35	6.4561e-53		813	1.4924e-63	2.3864e-52
			815	3.6966e-11	2.578e-18		815	1.0808e-40	2.8992e-35		815	2.5785	8.5925e-61		815	1.3638e-39	4.7384e-20		815	5.9832e-22	4.004e-15		815	1.175e-51	6.0907e-14		815	4.6509e-46	2.3463e-15		815	2.9934e-58	1.3457e-26		815	5.0651e-13	2.0385e-86		815	1.2194e-34	1.2032e-12		815	4.8535e-35	3.1782e-53		815	6.319e-64	1.3825e-52
			817	3.1328e-11	1.6372e-18		817	6.7607e-41	2.105e-35		817	2.4075	4.4304e-61		817	8.5271e-40	3.0538e-20		817	3.8441e-22	2.7461e-15		817	6.7274e-52	3.1235e-14		817	2.9168e-46	1.6952e-15		817	1.8682e-58	1.0501e-26		817	2.341e-13	9.7975e-87		817	7.9371e-35	8.0628e-13		817	3.0494e-35	1.5788e-53		817	2.674e-64	8.0079e-53
			819	2.6545e-11	1.0389e-18		819	4.2278e-41	1.5284e-35		819	2.2478	2.283e-61		819	5.3281e-40	1.9668e-20		819	2.4685e-22	1.8817e-15		819	3.8546e-52	1.5972e-14		819	1.8285e-46	1.2243e-15		819	1.1661e-58	8.196e-27		819	1.0772e-13	4.7123e-87		819	5.1661e-35	5.3982e-13		819	1.9152e-35	7.9128e-54		819	1.1309e-64	4.6376e-53
			821	2.249e-11	6.5868e-19		821	2.6432e-41	1.1097e-35		821	2.0987	1.1758e-61		821	3.3269e-40	1.2659e-20		821	1.5843e-22	1.2883e-15		821	2.2104e-52	8.143e-15		821	1.1458e-46	8.8392e-16		821	7.2793e-59	6.3991e-27		821	4.9352e-14	2.2682e-87		821	3.3624e-35	3.611e-13		821	1.2023e-35	4.0002e-54		821	4.7805e-65	2.6854e-53
			823	1.9051e-11	4.1727e-19		823	1.652e-41	8.0572e-36		823	1.9596	6.052e-62		823	2.0759e-40	8.1419e-21		823	1.0163e-22	8.8132e-16		823	1.2688e-52	4.1397e-15		823	7.1778e-47	6.3792e-16		823	4.5445e-59	4.9978e-27		823	2.2514e-14	1.0925e-87		823	2.1885e-35	2.4134e-13		823	7.5451e-36	2.0388e-54		823	2.0197e-65	1.5547e-53
			825	1.6135e-11	2.6412e-19		825	1.0323e-41	5.8501e-36		825	1.8297	3.1133e-62		825	1.2944e-40	5.2334e-21		825	6.5162e-23	6.0239e-16		825	7.2906e-53	2.0985e-15		825	4.4947e-47	4.6021e-16		825	2.8374e-59	3.9045e-27		825	1.0227e-14	5.2665e-88		825	1.4244e-35	1.6116e-13		825	4.733e-36	1.047e-54		825	8.5282e-66	8.9994e-54
			827	1.3663e-11	1.6705e-19		827	6.4485e-42	4.2477e-36		827	1.7084	1.6007e-62		827	8.0658e-41	3.3617e-21		827	4.1759e-23	4.1139e-16		827	4.1944e-53	1.0607e-15		827	2.8135e-47	3.3189e-16		827	1.7718e-59	3.0513e-27		827	4.6257e-15	2.5406e-88		827	9.2712e-36	1.0752e-13		827	2.9679e-36	5.4146e-55		827	3.5993e-66	5.2085e-54
			829	1.1569e-11	1.0557e-19		829	4.0273e-42	3.0842e-36		829	1.5952	8.2251e-63		829	5.0227e-41	2.158e-21		829	2.6748e-23	2.8072e-16		829	2.4163e-53	5.3465e-16		829	1.7606e-47	2.3927e-16		829	1.1065e-59	2.3853e-27		829	2.0835e-15	1.2265e-88		829	6.0344e-36	7.1677e-14		829	1.8603e-36	2.8176e-55		829	1.5183e-66	3.0141e-54
			831	9.7938e-12	6.6662e-20		831	2.5145e-42	2.2395e-36		831	1.4896	4.2242e-63		831	3.1256e-41	1.3844e-21		831	1.7125e-23	1.9139e-16		831	1.3941e-53	2.6873e-16		831	1.1013e-47	1.7243e-16		831	6.9109e-60	1.8652e-27		831	9.3452e-16	5.9256e-89		831	3.9277e-36	4.7742e-14		831	1.1657e-36	1.4743e-55		831	6.4018e-67	1.7439e-54
			833	8.2898e-12	4.2061e-20		833	1.5696e-42	1.6261e-36		833	1.3909	2.1682e-63		833	1.9438e-41	8.8761e-22		833	1.0958e-23	1.3039e-16		833	8.057e-54	1.347e-16		833	6.8871e-48	1.2422e-16		833	4.3168e-60	1.459e-27		833	4.1743e-16	2.865e-89		833	2.5565e-36	3.1772e-14		833	7.3013e-37	7.7516e-56		833	2.698e-67	1.0089e-54
			835	7.0158e-12	2.6518e-20		835	9.7953e-43	1.1808e-36		835	1.2988	1.1124e-63		835	1.2081e-41	5.6872e-22		835	7.009e-24	8.8754e-17		835	4.6652e-54	6.733e-17		835	4.3055e-48	8.9456e-17		835	2.6967e-60	1.1415e-27		835	1.8569e-16	1.3863e-89		835	1.664e-36	2.1127e-14		835	4.5716e-37	4.0927e-56		835	1.1365e-67	5.8356e-55
			837	5.9367e-12	1.6705e-20		837	6.1115e-43	8.5742e-37		837	1.2128	5.7036e-64		837	7.5032e-42	3.6417e-22		837	4.4809e-24	6.0366e-17		837	2.7068e-54	3.3563e-17		837	2.6908e-48	6.4399e-17		837	1.6848e-60	8.9346e-28		837	8.2268e-17	6.7128e-90		837	1.0832e-36	1.4037e-14		837	2.8614e-37	2.1686e-56		837	4.7855e-68	3.375e-55
			839	5.0229e-12	1.0516e-20		839	3.8121e-43	6.2263e-37		839	1.1325	2.923e-64		839	4.6572e-42	2.3305e-22		839	2.8634e-24	4.1026e-17		839	1.5741e-54	1.6685e-17		839	1.6812e-48	4.6345e-17		839	1.0528e-60	6.995e-28		839	3.63e-17	3.253e-90		839	7.0506e-37	9.3188e-15		839	1.7904e-37	1.1525e-56		839	2.0142e-68	1.9517e-55
			841	4.2491e-12	6.6146e-21		841	2.3773e-43	4.5214e-37		841	1.0576	1.4972e-64		841	2.8889e-42	1.4905e-22		841	1.8289e-24	2.786e-17		841	9.1773e-55	8.2725e-18		841	1.0501e-48	3.3341e-17		841	6.5787e-61	5.4781e-28		841	1.5953e-17	1.5776e-90		841	4.5895e-37	6.1815e-15		841	1.1198e-37	6.14e-57		841	8.4738e-69	1.1285e-55
			843	3.594e-12	4.1575e-21		843	1.4822e-43	3.2834e-37		843	0.98757	7.6649e-65		843	1.7908e-42	9.5267e-23		843	1.1676e-24	1.8904e-17		843	5.3651e-55	4.0904e-18		843	6.5577e-49	2.3978e-17		843	4.1116e-61	4.2915e-28		843	6.9829e-18	7.6571e-91		843	2.9876e-37	4.0971e-15		843	7.0018e-38	3.2779e-57		843	3.5636e-69	6.524e-56
			845	3.0395e-12	2.6112e-21		845	9.2391e-44	2.3844e-37		845	0.92224	3.9221e-65		845	1.1095e-42	6.0856e-23		845	7.4512e-25	1.2817e-17		845	3.1458e-55	2.0172e-18		845	4.0942e-49	1.7239e-17		845	2.5699e-61	3.3629e-28		845	3.0445e-18	3.7192e-91		845	1.9449e-37	2.7134e-15		845	4.3765e-38	1.7529e-57		845	1.4981e-69	3.7712e-56
			847	2.5701e-12	1.6388e-21		847	5.7578e-44	1.7316e-37		847	0.86124	2.0059e-65		847	6.8693e-43	3.8852e-23		847	4.7529e-25	8.6837e-18		847	1.8504e-55	9.9216e-19		847	2.5556e-49	1.2389e-17		847	1.6065e-61	2.636e-28		847	1.3222e-18	1.8079e-91		847	1.2662e-37	1.7956e-15		847	2.7346e-38	9.3863e-58		847	6.2954e-70	2.1797e-56
			849	2.173e-12	1.0277e-21		849	3.5875e-44	1.2576e-37		849	0.80429	1.0254e-65		849	4.2505e-43	2.4789e-23		849	3.0304e-25	5.8787e-18		849	1.0922e-55	4.8672e-19		849	1.5949e-49	8.9012e-18		849	1.0043e-61	2.0668e-28		849	5.7197e-19	8.7951e-92		849	8.243e-38	1.1873e-15		849	1.7082e-38	5.0314e-58		849	2.6446e-70	1.2597e-56
			851	1.8369e-12	6.4406e-22		851	2.2347e-44	9.1336e-38		851	0.75111	5.2391e-66		851	2.6285e-43	1.5807e-23		851	1.9313e-25	3.9768e-18		851	6.4704e-56	2.3814e-19		851	9.9519e-50	6.3931e-18		851	6.2797e-62	1.621e-28		851	2.4648e-19	4.2819e-92		851	5.3667e-38	7.8447e-16		851	1.0666e-38	2.6992e-58		851	1.1105e-70	7.2793e-57
			853	1.5526e-12	4.0333e-22		853	1.3918e-44	6.6336e-38		853	0.70147	2.6756e-66		853	1.6245e-43	1.0074e-23		853	1.2303e-25	2.6881e-18		853	3.8481e-56	1.1622e-19		853	6.2089e-50	4.5902e-18		853	3.9268e-62	1.2718e-28		853	1.0581e-19	2.0863e-92		853	3.4942e-38	5.1791e-16		853	6.6584e-39	1.449e-58		853	4.6619e-71	4.206e-57
			855	1.3122e-12	2.5239e-22		855	8.666e-45	4.8181e-38		855	0.65511	1.3657e-66		855	1.0034e-43	6.4168e-24		855	7.8345e-26	1.8157e-18		855	2.2979e-56	5.6574e-20		855	3.8733e-50	3.2947e-18		855	2.4558e-62	9.9806e-29		855	4.5248e-20	1.0173e-92		855	2.2751e-38	3.4167e-16		855	4.1552e-39	7.7817e-59		855	1.9564e-71	2.4299e-57
			857	1.1088e-12	1.5783e-22		857	5.3949e-45	3.4996e-38		857	0.61183	6.9681e-67		857	6.1939e-44	4.0849e-24		857	4.9868e-26	1.2256e-18		857	1.378e-56	2.7469e-20		857	2.416e-50	2.3641e-18		857	1.536e-62	7.8349e-29		857	1.9277e-20	4.9645e-93		857	1.4814e-38	2.2523e-16		857	2.5923e-39	4.1804e-59		857	8.2077e-72	1.4037e-57
			859	9.3683e-13	9.8627e-23		859	3.3578e-45	2.5419e-38		859	0.57141	3.5535e-67		859	3.8213e-44	2.5989e-24		859	3.1729e-26	8.2659e-19		859	8.3002e-57	1.3304e-20		859	1.5069e-50	1.6958e-18		859	9.6082e-63	6.1522e-29		859	8.1821e-21	2.4245e-93		859	9.6467e-39	1.4836e-16		859	1.6167e-39	2.2462e-59		859	3.4423e-72	8.1081e-58
			861	7.9142e-13	6.1589e-23		861	2.0895e-45	1.8464e-38		861	0.53367	1.8114e-67		861	2.3562e-44	1.6526e-24		861	2.0179e-26	5.5711e-19		861	5.022e-57	6.4271e-21		861	9.3991e-51	1.2161e-18		861	6.0109e-63	4.8324e-29		861	3.46e-21	1.185e-93		861	6.282e-39	9.7657e-17		861	1.008e-39	1.2071e-59		861	1.4433e-72	4.683e-58
			863	6.6849e-13	3.8433e-23		863	1.3e-45	1.3413e-38		863	0.49844	9.2289e-68		863	1.4519e-44	1.0503e-24		863	1.2829e-26	3.7521e-19		863	3.0525e-57	3.0972e-21		863	5.8624e-51	8.7177e-19		863	3.7608e-63	3.7968e-29		863	1.4577e-21	5.7966e-94		863	4.0912e-39	6.4233e-17		863	6.283e-40	6.4866e-60		863	6.05e-73	2.7045e-58
			865	5.6459e-13	2.3967e-23		865	8.0868e-46	9.7436e-39		865	0.46554	4.7e-68		865	8.9423e-45	6.6716e-25		865	8.1527e-27	2.5252e-19		865	1.864e-57	1.4889e-21		865	3.6567e-51	6.2476e-19		865	2.3533e-63	2.9839e-29		865	6.1192e-22	2.8376e-94		865	2.6645e-39	4.2218e-17		865	3.9151e-40	3.4856e-60		865	2.5353e-73	1.5617e-58
			867	4.7677e-13	1.4936e-23		867	5.0294e-46	7.0784e-39		867	0.43481	2.3925e-68		867	5.5044e-45	4.2356e-25		867	5.179e-27	1.6983e-19		867	1.1435e-57	7.1399e-22		867	2.2811e-51	4.4761e-19		867	1.4727e-63	2.3458e-29		867	2.5594e-22	1.3902e-94		867	1.7354e-39	2.7728e-17		867	2.4389e-40	1.8728e-60		867	1.0622e-73	9.0176e-59
			869	4.0256e-13	9.3012e-24		869	3.1274e-46	5.1425e-39		869	0.40612	1.2174e-68		869	3.3863e-45	2.6876e-25		869	3.2887e-27	1.1414e-19		869	7.0467e-58	3.4156e-22		869	1.4231e-51	3.2059e-19		869	9.2177e-64	1.8447e-29		869	1.0666e-22	6.8165e-95		869	1.1304e-39	1.8198e-17		869	1.5189e-40	1.0061e-60		869	4.4493e-74	5.2065e-59
			871	3.3986e-13	5.7885e-24		871	1.9443e-46	3.7362e-39		871	0.37933	6.1917e-69		871	2.0821e-45	1.7044e-25		871	2.0876e-27	7.6653e-20		871	4.3621e-58	1.63e-22		871	8.8805e-52	2.2955e-19		871	5.7699e-64	1.451e-29		871	4.4293e-23	3.3449e-95		871	7.3635e-40	1.1935e-17		871	9.457e-41	5.4043e-61		871	1.8632e-74	3.0058e-59
			873	2.8689e-13	3.6001e-24		873	1.2085e-46	2.7145e-39		873	0.35432	3.1478e-69		873	1.2795e-45	1.0804e-25		873	1.3246e-27	5.1445e-20		873	2.712e-58	7.7603e-23		873	5.5428e-52	1.6432e-19		873	3.6121e-64	1.1417e-29		873	1.8328e-23	1.6426e-95		873	4.797e-40	7.822e-18		873	5.8865e-41	2.9022e-61		873	7.8011e-75	1.7352e-59
			875	2.4215e-13	2.2375e-24		875	7.5109e-47	1.9724e-39		875	0.33096	1.5996e-69		875	7.8587e-46	6.8445e-26		875	8.4021e-28	3.4503e-20		875	1.6933e-58	3.6858e-23		875	3.4605e-52	1.1759e-19		875	2.2616e-64	8.9858e-30		875	7.5577e-24	8.0734e-96		875	3.1252e-40	5.1228e-18		875	3.6631e-41	1.5582e-61		875	3.2656e-75	1.0016e-59
			877	2.0435e-13	1.3898e-24		877	4.6671e-47	1.4332e-39		877	0.30914	8.1254e-70		877	4.8242e-46	4.334e-26		877	5.3275e-28	2.3124e-20		877	1.0615e-58	1.7465e-23		877	2.1612e-52	8.4121e-20		877	1.4161e-64	7.0742e-30		877	3.1056e-24	3.9712e-96		877	2.0362e-40	3.3527e-18		877	2.2789e-41	8.3638e-62		877	1.3667e-75	5.7812e-60
			879	1.7244e-13	8.6267e-25		879	2.8996e-47	1.0414e-39		879	0.28877	4.1256e-70		879	2.9599e-46	2.743e-26		879	3.3768e-28	1.5488e-20		879	6.6799e-59	8.256e-24		879	1.3503e-52	6.0163e-20		879	8.8685e-65	5.5709e-30		879	1.2717e-24	1.9549e-96		879	1.3267e-40	2.1927e-18		879	1.4174e-41	4.4883e-62		879	5.7193e-76	3.3366e-60
			881	1.4549e-13	5.3514e-25		881	1.8011e-47	7.568e-40		881	0.26974	2.0939e-70		881	1.8151e-46	1.7352e-26		881	2.1396e-28	1.0366e-20		881	4.2189e-59	3.8938e-24		881	8.4408e-53	4.3017e-20		881	5.5545e-65	4.3883e-30		881	5.1898e-25	9.6313e-97		881	8.6455e-41	1.4331e-18		881	8.8136e-42	2.4079e-62		881	2.3929e-76	1.9256e-60
			883	1.2274e-13	3.3175e-25		883	1.1186e-47	5.4999e-40		883	0.25197	1.0623e-70		883	1.1125e-46	1.0971e-26		883	1.3552e-28	6.9339e-21		883	2.6737e-59	1.8322e-24		883	5.2792e-53	3.0748e-20		883	3.4793e-65	3.4576e-30		883	2.1107e-25	4.7489e-97		883	5.6342e-41	9.3597e-19		883	5.4791e-42	1.2914e-62		883	1.001e-76	1.1113e-60
			885	1.0354e-13	2.0554e-25		885	6.9465e-48	3.9971e-40		885	0.23538	5.3875e-71		885	6.8149e-47	6.9331e-27		885	8.5809e-29	4.6349e-21		885	1.6998e-59	8.6017e-25		885	3.3038e-53	2.1973e-20		885	2.1797e-65	2.7252e-30		885	8.5556e-26	2.3434e-97		885	3.672e-41	6.109e-19		885	3.4054e-42	6.9243e-63		885	4.187e-77	6.4125e-61
			887	8.7326e-14	1.2726e-25		887	4.313e-48	2.9051e-40		887	0.21988	2.7312e-71		887	4.1726e-47	4.3793e-27		887	5.4314e-29	3.0962e-21		887	1.0838e-59	4.0291e-25		887	2.0691e-53	1.5698e-20		887	1.3657e-65	2.1484e-30		887	3.4563e-26	1.1574e-97		887	2.3934e-41	3.9846e-19		887	2.116e-42	3.7116e-63		887	1.7511e-77	3.7001e-61
			889	7.3645e-14	7.8747e-26		889	2.6775e-48	2.1116e-40		889	0.20541	1.384e-71		889	2.5535e-47	2.7648e-27		889	3.4367e-29	2.0669e-21		889	6.9295e-60	1.883e-25		889	1.2968e-53	1.1212e-20		889	8.5576e-66	1.6942e-30		889	1.3917e-26	5.7205e-98		889	1.5601e-41	2.5972e-19		889	1.3145e-42	1.9889e-63		889	7.3229e-78	2.135e-61
			891	6.2101e-14	4.8698e-26		891	1.6619e-48	1.5348e-40		891	0.19189	7.0106e-72		891	1.5619e-47	1.7448e-27		891	2.1739e-29	1.3789e-21		891	4.4416e-60	8.7806e-26		891	8.1348e-54	8.0054e-21		891	5.363e-66	1.3364e-30		891	5.5852e-27	2.8298e-98		891	1.017e-41	1.6918e-19		891	8.1644e-43	1.0655e-63		891	3.062e-78	1.2318e-61
			893	5.236e-14	3.0097e-26		893	1.0314e-48	1.1157e-40		893	0.17927	3.5499e-72		893	9.5489e-48	1.1005e-27		893	1.3746e-29	9.1938e-22		893	2.8534e-60	4.0854e-26		893	5.1079e-54	5.7145e-21		893	3.3613e-66	1.0545e-30		893	2.2342e-27	1.401e-98		893	6.6306e-42	1.1013e-19		893	5.0697e-43	5.7063e-64		893	1.2802e-78	7.1066e-62
			895	4.4142e-14	1.859e-26		895	6.4004e-49	8.1108e-41		895	0.16748	1.7968e-72		895	5.835e-48	6.9382e-28		895	8.6897e-30	6.1259e-22		895	1.8369e-60	1.8966e-26		895	3.2107e-54	4.0782e-21		895	2.107e-66	8.3223e-31		895	8.9083e-28	6.9417e-99		895	4.3232e-42	7.1647e-20		895	3.1474e-43	3.0551e-64		895	5.3522e-79	4.0999e-62
			897	3.721e-14	1.1475e-26		897	3.9712e-49	5.8965e-41		897	0.15647	9.0918e-73		897	3.5638e-48	4.3722e-28		897	5.4913e-30	4.0792e-22		897	1.1848e-60	8.7858e-27		897	2.0206e-54	2.9097e-21		897	1.3209e-66	6.5701e-31		897	3.5406e-28	3.4424e-99		897	2.8191e-42	4.658e-20		897	1.9536e-43	1.6352e-64		897	2.2375e-79	2.3652e-62
			899	3.1363e-14	7.0797e-27		899	2.4637e-49	4.287e-41		899	0.14618	4.5986e-73		899	2.1756e-48	2.754e-28		899	3.4691e-30	2.7146e-22		899	7.6551e-61	4.0611e-27		899	1.2732e-54	2.0754e-21		899	8.2822e-67	5.1882e-31		899	1.4027e-28	1.7085e-99		899	1.8384e-42	3.0264e-20		899	1.2123e-43	8.7499e-65		899	9.3532e-80	1.3644e-62
			901	2.6432e-14	4.3652e-27		901	1.5282e-49	3.117e-41		901	0.13658	2.3252e-73		901	1.3275e-48	1.7339e-28		901	2.1909e-30	1.8054e-22		901	4.9538e-61	1.8731e-27		901	8.0337e-55	1.48e-21		901	5.1935e-67	4.0981e-31		901	5.5399e-29	8.4864e-100		901	1.199e-42	1.9651e-20		901	7.5217e-44	4.6806e-65		901	3.9097e-80	7.8706e-63
			903	2.2273e-14	2.6899e-27		903	9.4787e-50	2.2665e-41		903	0.1276	1.1752e-73		903	8.0967e-49	1.0912e-28		903	1.3833e-30	1.2e-22		903	3.2102e-61	8.621e-28		903	5.0767e-55	1.0551e-21		903	3.2571e-67	3.2379e-31		903	2.1811e-29	4.2189e-100		903	7.8206e-43	1.2752e-20		903	4.6658e-44	2.5031e-65		903	1.6343e-80	4.54e-63
			905	1.8767e-14	1.6567e-27		905	5.8785e-50	1.6481e-41		905	0.11922	5.938e-74		905	4.9359e-49	6.8638e-29		905	8.7308e-31	7.9712e-23		905	2.083e-61	3.9594e-28		905	3.2132e-55	7.5203e-22		905	2.0429e-67	2.5589e-31		905	8.5606e-30	2.0992e-100		905	5.1016e-43	8.2698e-21		905	2.8938e-44	1.3382e-65		905	6.8311e-81	2.6187e-63
			907	1.5812e-14	1.0197e-27		907	3.6453e-50	1.1986e-41		907	0.11139	2.9992e-74		907	3.0076e-49	4.3157e-29		907	5.5091e-31	5.2918e-23		907	1.3531e-61	1.8146e-28		907	2.0372e-55	5.3588e-22		907	1.2815e-67	2.0229e-31		907	3.3496e-30	1.0453e-100		907	3.3282e-43	5.3598e-21		907	1.7944e-44	7.1525e-66		907	2.8553e-81	1.5105e-63
			909	1.332e-14	6.2731e-28		909	2.2603e-50	8.7166e-42		909	0.10408	1.5144e-74		909	1.8318e-49	2.7124e-29		909	3.4752e-31	3.511e-23		909	8.7991e-62	8.2993e-29		909	1.2939e-55	3.8176e-22		909	8.0401e-68	1.5995e-31		909	1.3066e-30	5.21e-101		909	2.1715e-43	3.4717e-21		909	1.1125e-44	3.8218e-66		909	1.1935e-81	8.7122e-64
			911	1.122e-14	3.857e-28		911	1.4014e-50	6.3397e-42		911	0.09725	7.6438e-75		911	1.1152e-49	1.704e-29		911	2.1915e-31	2.3281e-23		911	5.7273e-62	3.7878e-29		911	8.2344e-56	2.719e-22		911	5.0448e-68	1.2651e-31		911	5.0817e-31	2.5989e-101		911	1.4169e-43	2.2474e-21		911	6.8957e-45	2.0415e-66		911	4.9889e-82	5.025e-64
			913	9.4498e-15	2.3701e-28		913	8.688e-51	4.6113e-42		913	0.09087	3.8569e-75		913	6.7859e-50	1.07e-29		913	1.3817e-31	1.5429e-23		913	3.7311e-62	1.7252e-29		913	5.2508e-56	1.9361e-22		913	3.1658e-68	1.0009e-31		913	1.9704e-31	1.2975e-101		913	9.2468e-44	1.4539e-21		913	4.2736e-45	1.0903e-66		913	2.0854e-82	2.8982e-64
			915	7.9582e-15	1.4557e-28		915	5.3857e-51	3.3543e-42		915	0.08491	1.9455e-75		915	4.1274e-50	6.7163e-30		915	8.7084e-32	1.0219e-23		915	2.4325e-62	7.8418e-30		915	3.3554e-56	1.3783e-22		915	1.9869e-68	7.9208e-32		915	7.6177e-32	6.4837e-102		915	6.035e-44	9.4007e-22		915	2.6481e-45	5.8208e-67		915	8.7178e-83	1.6716e-64
			917	6.7014e-15	8.9354e-29		917	3.3385e-51	2.4401e-42		917	0.079342	9.8104e-76		917	2.5094e-50	4.214e-30		917	5.4873e-32	6.7641e-24		917	1.587e-62	3.5572e-30		917	2.1489e-56	9.8095e-23		917	1.2472e-68	6.2698e-32		917	2.9363e-32	3.2427e-102		917	3.9392e-44	6.0747e-22		917	1.6406e-45	3.1069e-67		917	3.6445e-83	9.6408e-65
			919	5.6426e-15	5.482e-29		919	2.0693e-51	1.7752e-42		919	0.074141	4.9454e-76		919	1.525e-50	2.6429e-30		919	3.4567e-32	4.4749e-24		919	1.036e-62	1.6103e-30		919	1.3793e-56	6.9801e-23		919	7.8294e-69	4.9642e-32		919	1.1286e-32	1.6232e-102		919	2.5715e-44	3.9231e-22		919	1.0163e-45	1.6579e-67		919	1.5237e-83	5.5603e-65
			921	4.7505e-15	3.3615e-29		921	1.2826e-51	1.2915e-42		921	0.069282	2.4922e-76		921	9.2635e-51	1.6569e-30		921	2.1769e-32	2.9588e-24		921	6.7674e-63	7.2756e-31		921	8.8748e-57	4.9656e-23		921	4.9157e-69	3.9315e-32		921	4.325e-33	8.1327e-103		921	1.6789e-44	2.5322e-22		921	6.2943e-46	8.8445e-68		921	6.3709e-84	3.2069e-65
			923	3.9991e-15	2.0601e-29		923	7.9491e-52	9.3973e-43		923	0.064742	1.2555e-76		923	5.6247e-51	1.0383e-30		923	1.3706e-32	1.9552e-24		923	4.4228e-63	3.2806e-31		923	5.7239e-57	3.5317e-23		923	3.0867e-69	3.1145e-32		923	1.6527e-33	4.0783e-103		923	1.0962e-44	1.6334e-22		923	3.8978e-46	4.7172e-68		923	2.664e-84	1.8495e-65
			925	3.3663e-15	1.2619e-29		925	4.9266e-52	6.838e-43		925	0.060502	6.3233e-77		925	3.4138e-51	6.504e-31		925	8.6276e-33	1.2914e-24		925	2.8919e-63	1.4763e-31		925	3.7009e-57	2.5113e-23		925	1.9385e-69	2.4678e-32		925	6.2976e-34	2.047e-103		925	7.1585e-45	1.0531e-22		925	2.4134e-46	2.5152e-68		925	1.1141e-84	1.0667e-65
			927	2.8333e-15	7.7259e-30		927	3.0534e-52	4.9761e-43		927	0.05654	3.1837e-77		927	2.0711e-51	4.0726e-31		927	5.4293e-33	8.5243e-25		927	1.8917e-63	6.6309e-32		927	2.3988e-57	1.7853e-23		927	1.2175e-69	1.956e-32		927	2.393e-34	1.0284e-103		927	4.6752e-45	6.7857e-23		927	1.4941e-46	1.3408e-68		927	4.6595e-85	6.152e-66
			929	2.3845e-15	4.7276e-30		929	1.8924e-52	3.6214e-43		929	0.052839	1.6024e-77		929	1.256e-51	2.5491e-31		929	3.4159e-33	5.6238e-25		929	1.238e-63	2.9724e-32		929	1.5588e-57	1.269e-23		929	7.6482e-70	1.5507e-32		929	9.0673e-35	5.1713e-104		929	3.0537e-45	4.37e-23		929	9.248e-47	7.1459e-69		929	1.949e-85	3.5481e-66
			931	2.0066e-15	2.8915e-30		931	1.1728e-52	2.6358e-43		931	0.049381	8.0633e-78		931	7.6137e-52	1.5949e-31		931	2.1486e-33	3.7083e-25		931	8.1046e-64	1.3299e-32		931	1.0156e-57	9.0174e-24		931	4.805e-70	1.2297e-32		931	3.4263e-35	2.6029e-104		931	1.9948e-45	2.8127e-23		931	5.7236e-47	3.8075e-69		931	8.1537e-86	2.0463e-66
			933	1.6884e-15	1.7676e-30		933	7.2693e-53	1.9185e-43		933	0.046151	4.0562e-78		933	4.6134e-52	9.9753e-32		933	1.3511e-33	2.4439e-25		933	5.3077e-64	5.9388e-33		933	6.6331e-58	6.4065e-24		933	3.0191e-70	9.7536e-33		933	1.2912e-35	1.3114e-104		933	1.3033e-45	1.8094e-23		933	3.5419e-47	2.0283e-69		933	3.4116e-86	1.1802e-66
			935	1.4206e-15	1.08e-30		935	4.5057e-53	1.3965e-43		935	0.043132	2.0399e-78		935	2.7944e-52	6.2366e-32		935	8.4945e-34	1.6097e-25		935	3.4771e-64	2.647e-33		935	4.3433e-58	4.5506e-24		935	1.8973e-70	7.7384e-33		935	4.8524e-36	6.6131e-105		935	8.5158e-46	1.1633e-23		935	2.1915e-47	1.0802e-69		935	1.4276e-86	6.807e-67
			937	1.1951e-15	6.5956e-31		937	2.7929e-53	1.0167e-43		937	0.040312	1.0256e-78		937	1.6919e-52	3.8977e-32		937	5.3393e-34	1.0598e-25		937	2.2785e-64	1.1776e-33		937	2.8511e-58	3.2316e-24		937	1.1924e-70	6.1411e-33		937	1.8187e-36	3.3382e-105		937	5.5649e-46	7.4756e-24		937	1.3558e-47	5.7516e-70		937	5.9752e-87	3.926e-67
			939	1.0053e-15	4.026e-31		939	1.7314e-53	7.4017e-44		939	0.037677	5.1547e-79		939	1.024e-52	2.435e-32		939	3.3553e-34	6.9732e-26		939	1.4936e-64	5.2291e-34		939	1.8762e-58	2.2945e-24		939	7.4954e-71	4.8747e-33		939	6.7985e-37	1.6868e-105		939	3.6371e-46	4.8012e-24		939	8.3871e-48	3.0618e-70		939	2.5013e-87	2.2644e-67
			941	8.4562e-16	2.4563e-31		941	1.0735e-53	5.3892e-44		941	0.035215	2.5902e-79		941	6.1948e-53	1.5207e-32		941	2.1081e-34	4.586e-26		941	9.7928e-65	2.3177e-34		941	1.2376e-58	1.6288e-24		941	4.7121e-71	3.8704e-33		941	2.5346e-37	8.5316e-106		941	2.3774e-46	3.082e-24		941	5.1877e-48	1.6295e-70		941	1.0473e-87	1.3061e-67
			943	7.1123e-16	1.4979e-31		943	6.6563e-54	3.9241e-44		943	0.032915	1.3012e-79		943	3.7464e-53	9.4934e-33		943	1.3242e-34	3.0145e-26		943	6.4225e-65	1.0254e-34		943	8.1832e-59	1.156e-24		943	2.9627e-71	3.0738e-33		943	9.425e-38	4.3197e-106		943	1.5542e-46	1.9774e-24		943	3.2083e-48	8.6708e-71		943	4.3858e-88	7.5334e-68
			945	5.9814e-16	9.1305e-32		945	4.1281e-54	2.8576e-44		945	0.030765	6.5349e-80		945	2.2648e-53	5.9244e-33		945	8.316e-35	1.9805e-26		945	4.2131e-65	4.5282e-35		945	5.4231e-59	8.2028e-25		945	1.863e-71	2.4418e-33		945	3.4956e-38	2.1894e-106		945	1.0161e-46	1.268e-24		945	1.984e-48	4.6128e-71		945	1.837e-88	4.3453e-68
			947	5.0299e-16	5.5628e-32		947	2.5606e-54	2.0811e-44		947	0.028757	3.2811e-80		947	1.3686e-53	3.6959e-33		947	5.2214e-35	1.3005e-26		947	2.7644e-65	1.9961e-35		947	3.6018e-59	5.8194e-25		947	1.1717e-71	1.9402e-33		947	1.2932e-38	1.1109e-106		947	6.6445e-47	8.127e-25		947	1.2268e-48	2.4535e-71		947	7.6963e-89	2.5065e-68
			949	4.2294e-16	3.3876e-32		949	1.5887e-54	1.5158e-44		949	0.02688	1.647e-80		949	8.2675e-54	2.3048e-33		949	3.2778e-35	8.5358e-27		949	1.8142e-65	8.7831e-36		949	2.3973e-59	4.1277e-25		949	7.3697e-72	1.542e-33		949	4.7717e-39	5.6425e-107		949	4.3454e-47	5.2061e-25		949	7.5847e-49	1.3047e-71		949	3.2252e-89	1.4458e-68
			951	3.5561e-16	2.062e-32		951	9.8593e-55	1.1041e-44		951	0.025126	8.2654e-81		951	4.9924e-54	1.4368e-33		951	2.0572e-35	5.5996e-27		951	1.1909e-65	3.8579e-36		951	1.5989e-59	2.9272e-25		951	4.6361e-72	1.2258e-33		951	1.7563e-39	2.8691e-107		951	2.8422e-47	3.3334e-25		951	4.689e-49	6.9365e-72		951	1.3518e-89	8.3405e-69
			953	2.9896e-16	1.2546e-32		953	6.1204e-55	8.0427e-45		953	0.023487	4.1469e-81		953	3.0136e-54	8.9542e-34		953	1.2909e-35	3.6716e-27		953	7.819e-66	1.6915e-36		953	1.0684e-59	2.0755e-25		953	2.9169e-72	9.7471e-34		953	6.4484e-40	1.4606e-107		953	1.8593e-47	2.1332e-25		953	2.8985e-49	3.6871e-72		953	5.6677e-90	4.8114e-69
			955	2.5133e-16	7.6295e-33		955	3.8007e-55	5.8593e-45		955	0.021956	2.0801e-81		955	1.8185e-54	5.5783e-34		955	8.099e-36	2.4063e-27		955	5.1347e-66	7.4037e-37		955	7.1527e-60	1.4713e-25		955	1.8354e-72	7.7523e-34		955	2.3617e-40	7.4436e-108		955	1.2164e-47	1.3645e-25		955	1.7916e-49	1.9595e-72		955	2.3768e-90	2.7757e-69
			957	2.1126e-16	4.6378e-33		957	2.361e-55	4.269e-45		957	0.020525	1.0431e-81		957	1.0969e-54	3.474e-34		957	5.0802e-36	1.5762e-27		957	3.3725e-66	3.2349e-37		957	4.797e-60	1.0428e-25		957	1.1551e-72	6.1672e-34		957	8.6285e-41	3.798e-108		957	7.9594e-48	8.7237e-26		957	1.1073e-49	1.0412e-72		957	9.9703e-91	1.6013e-69
			959	1.7757e-16	2.818e-33		959	1.4674e-55	3.1106e-45		959	0.019187	5.2297e-82		959	6.6143e-55	2.1628e-34		959	3.1861e-36	1.032e-27		959	2.2155e-66	1.411e-37		959	3.2224e-60	7.3897e-26		959	7.2704e-73	4.9074e-34		959	3.1448e-41	1.9401e-108		959	5.2088e-48	5.5746e-26		959	6.8431e-50	5.5314e-73		959	4.1836e-91	9.2388e-70
			961	1.4924e-16	1.7115e-33		961	9.1239e-56	2.2667e-45		961	0.017937	2.6214e-82		961	3.987e-55	1.346e-34		961	1.9978e-36	6.7541e-28		961	1.4557e-66	6.1438e-38		961	2.1681e-60	5.2356e-26		961	4.5767e-73	3.9059e-34		961	1.1435e-41	9.923e-109		961	3.4093e-48	3.5606e-26		961	4.2287e-50	2.938e-73		961	1.7559e-91	5.3305e-70
			963	1.2542e-16	1.039e-33		963	5.6762e-56	1.6519e-45		963	0.016769	1.3137e-82		963	2.4025e-55	8.3743e-35		963	1.2525e-36	4.4181e-28		963	9.5666e-67	2.6707e-38		963	1.4609e-60	3.7088e-26		963	2.8815e-73	3.1095e-34		963	4.1478e-42	5.0815e-109		963	2.2317e-48	2.2731e-26		963	2.613e-50	1.5602e-73		963	7.3723e-92	3.0757e-70
			965	1.0539e-16	6.3049e-34		965	3.5335e-56	1.204e-45		965	0.015677	6.5817e-83		965	1.4472e-55	5.2084e-35		965	7.8506e-37	2.8887e-28		965	6.288e-67	1.1589e-38		965	9.8573e-61	2.6267e-26		965	1.8144e-73	2.4761e-34		965	1.501e-42	2.6055e-109		965	1.4611e-48	1.4505e-26		965	1.6145e-50	8.2843e-74		965	3.0962e-92	1.7747e-70
			967	8.8559e-17	3.8243e-34		967	2.2011e-56	8.7757e-46		967	0.014657	3.2968e-83		967	8.7145e-56	3.2384e-35		967	4.9201e-37	1.8879e-28		967	4.1337e-67	5.0209e-39		967	6.6599e-61	1.8601e-26		967	1.1426e-73	1.9721e-34		967	5.4193e-43	1.3376e-109		967	9.567e-49	9.2514e-27		967	9.975e-51	4.3979e-74		967	1.3008e-92	1.0241e-70
			969	7.4407e-17	2.3187e-34		969	1.3721e-56	6.3972e-46		969	0.013704	1.6511e-83		969	5.2459e-56	2.0129e-35		969	3.083e-37	1.2332e-28		969	2.7179e-67	2.1716e-39		969	4.5051e-61	1.3169e-26		969	7.1969e-74	1.5711e-34		969	1.9521e-43	6.8765e-110		969	6.2653e-49	5.8979e-27		969	6.1625e-51	2.3343e-74		969	5.4666e-93	5.9098e-71
			971	6.2513e-17	1.4053e-34		971	8.561e-57	4.6638e-46		971	0.012812	8.2668e-84		971	3.1568e-56	1.2507e-35		971	1.9315e-37	8.0523e-29		971	1.7874e-67	9.3768e-40		971	3.051e-61	9.3223e-27		971	4.5336e-74	1.252e-34		971	7.0159e-44	3.5398e-110		971	4.1036e-49	3.7583e-27		971	3.807e-51	1.2388e-74		971	2.2982e-93	3.4106e-71
			973	5.2516e-17	8.5135e-35		973	5.3462e-57	3.4004e-46		973	0.011979	4.1383e-84		973	1.8991e-56	7.7694e-36		973	1.2099e-37	5.2553e-29		973	1.1756e-67	4.0422e-40		973	2.0684e-61	6.5979e-27		973	2.8563e-74	9.9786e-35		973	2.5158e-44	1.8247e-110		973	2.6881e-49	2.3938e-27		973	2.3517e-51	6.573e-75		973	9.6651e-94	1.9684e-71
			975	4.4115e-17	5.1555e-35		975	3.342e-57	2.4795e-46		975	0.011201	2.0712e-84		975	1.1421e-56	4.8247e-36		975	7.5777e-38	3.4284e-29		975	7.7332e-68	1.7397e-40		975	1.4037e-61	4.669e-27		975	1.7998e-74	7.9552e-35		975	9.0013e-45	9.419e-111		975	1.7612e-49	1.524e-27		975	1.4527e-51	3.4871e-75		975	4.0662e-94	1.1361e-71
			977	3.7055e-17	3.1208e-35		977	2.0915e-57	1.8081e-46		977	0.010473	1.0364e-84		977	6.866e-57	2.9952e-36		977	4.7453e-38	2.2356e-29		977	5.0879e-68	7.4755e-41		977	9.5348e-62	3.3034e-27		977	1.1342e-74	6.3435e-35		977	3.2135e-45	4.869e-111		977	1.154e-49	9.698e-28		977	8.9729e-52	1.8496e-75		977	1.7113e-94	6.5576e-72
			979	3.1123e-17	1.8883e-35		979	1.3105e-57	1.3187e-46		979	0.0097927	5.185e-85		979	4.1265e-57	1.8589e-36		979	2.9711e-38	1.4571e-29		979	3.348e-68	3.2071e-41		979	6.4823e-62	2.3369e-27		979	7.1488e-75	5.0595e-35		979	1.1447e-45	2.5206e-111		979	7.5629e-50	6.1687e-28		979	5.5422e-52	9.8096e-76		979	7.205e-95	3.7853e-72
			981	2.6139e-17	1.1421e-35		981	8.2222e-58	9.6181e-47		981	0.0091569	2.5935e-85		981	2.4793e-57	1.1533e-36		981	1.86e-38	9.4934e-30		981	2.2035e-68	1.3737e-41		981	4.4107e-62	1.6528e-27		981	4.5064e-75	4.0363e-35		981	4.069e-46	1.3069e-111		981	4.9571e-50	3.9221e-28		981	3.4231e-52	5.2017e-76		981	3.0347e-95	2.1852e-72
			983	2.1951e-17	6.9055e-36		983	5.1662e-58	7.0159e-47		983	0.0085625	1.297e-85		983	1.4891e-57	7.1537e-37		983	1.1643e-38	6.1824e-30		983	1.4504e-68	5.8746e-42		983	3.0034e-62	1.1689e-27		983	2.8412e-75	3.2208e-35		983	1.4433e-46	6.7858e-112		983	3.2496e-50	2.4926e-28		983	2.1141e-52	2.7579e-76		983	1.2787e-95	1.2616e-72
			985	1.8433e-17	4.1735e-36		985	3.2511e-58	5.1182e-47		985	0.0080069	6.4852e-86		985	8.9414e-58	4.4359e-37		985	7.2868e-39	4.0245e-30		985	9.5485e-69	2.5083e-42		985	2.0465e-62	8.2647e-28		985	1.7915e-75	2.5706e-35		985	5.1084e-47	3.5289e-112		985	2.1306e-50	1.5834e-28		985	1.3057e-52	1.462e-76		985	5.3902e-96	7.2837e-73
			987	1.5478e-17	2.5214e-36		987	2.0494e-58	3.7342e-47		987	0.0074875	3.242e-86		987	5.3673e-58	2.7499e-37		987	4.5599e-39	2.6187e-30		987	6.2871e-69	1.0694e-42		987	1.3955e-62	5.8428e-28		987	1.1298e-75	2.0522e-35		987	1.8043e-47	1.8381e-112		987	1.3971e-50	1.0054e-28		987	8.0637e-53	7.749e-77		987	2.2732e-96	4.2056e-73
			989	1.2996e-17	1.5227e-36		989	1.2943e-58	2.7247e-47		989	0.007002	1.6205e-86		989	3.2208e-58	1.7042e-37		989	2.8531e-39	1.7033e-30		989	4.1403e-69	4.5519e-43		989	9.5214e-63	4.13e-28		989	7.1261e-76	1.6386e-35		989	6.36e-48	9.5889e-113		989	9.163e-51	6.3816e-29		989	4.9799e-53	4.1067e-77		989	9.5905e-97	2.4285e-73
			991	1.0911e-17	9.1926e-37		991	8.1898e-59	1.9883e-47		991	0.0065481	8.098e-87		991	1.9322e-58	1.0559e-37		991	1.785e-39	1.1074e-30		991	2.7269e-69	1.9347e-43		991	6.5003e-63	2.9188e-28		991	4.4953e-76	1.3087e-35		991	2.2372e-48	5.0105e-113		991	6.0104e-51	4.0488e-29		991	3.0754e-53	2.1761e-77		991	4.048e-97	1.4024e-73
			993	9.1604e-18	5.5475e-37		993	5.1931e-59	1.4511e-47		993	0.0061238	4.0462e-87		993	1.1588e-58	6.54e-38		993	1.1166e-39	7.1967e-31		993	1.7963e-69	8.2102e-44		993	4.4402e-63	2.0626e-28		993	2.8362e-76	1.0455e-35		993	7.8538e-49	2.6225e-113		993	3.9431e-51	2.5677e-29		993	1.8992e-53	1.1529e-77		993	1.7094e-97	8.0993e-74
			995	7.6899e-18	3.3465e-37		995	3.3003e-59	1.0591e-47		995	0.0057271	2.0213e-87		995	6.9481e-59	4.0498e-38		995	6.9837e-40	4.6752e-31		995	1.1835e-69	3.4789e-44		995	3.0346e-63	1.4573e-28		995	1.7896e-76	8.3537e-36		995	2.7516e-49	1.3748e-113		995	2.5872e-51	1.6277e-29		995	1.1729e-53	6.1076e-78		995	7.2218e-98	4.6779e-74
			997	6.4551e-18	2.0181e-37		997	2.1024e-59	7.7309e-48		997	0.0053562	1.0096e-87		997	4.1647e-59	2.5071e-38		997	4.3676e-40	3.0359e-31		997	7.7982e-70	1.472e-44		997	2.075e-63	1.0295e-28		997	1.1294e-76	6.6763e-36		997	9.6215e-50	7.2198e-114		997	1.6979e-51	1.0314e-29		997	7.243e-54	3.2351e-78		997	3.0525e-98	2.7021e-74
			999	5.4183e-18	1.2165e-37		999	1.3426e-59	5.6438e-48		999	0.0050095	5.0421e-88		999	2.4956e-59	1.5516e-38		999	2.7312e-40	1.9706e-31		999	5.1392e-70	6.2187e-45		999	1.4195e-63	7.2714e-29		999	7.129e-77	5.3369e-36		999	3.3578e-50	3.7978e-114		999	1.1144e-51	6.5332e-30		999	4.4729e-54	1.7133e-78		999	1.2908e-98	1.5609e-74
			1001	4.5477e-18	7.3307e-38		1001	8.5966e-60	4.1205e-48		1001	0.0046853	2.5176e-88		1001	1.495e-59	9.6006e-39		1001	1.7077e-40	1.2787e-31		1001	3.3874e-70	2.6234e-45		1001	9.7146e-64	5.1353e-29		1001	4.5004e-77	4.2671e-36		1001	1.1696e-50	2.0012e-114		1001	7.3155e-52	4.1366e-30		1001	2.7622e-54	9.073e-79		1001	5.4615e-99	9.0175e-75
			1003	3.8168e-18	4.416e-38		1003	5.5194e-60	3.0087e-48		1003	0.0043822	1.2569e-88		1003	8.9538e-60	5.9388e-39		1003	1.0676e-40	8.2934e-32		1003	2.233e-70	1.1051e-45		1003	6.6514e-64	3.6262e-29		1003	2.8414e-77	3.4125e-36		1003	4.066e-51	1.0563e-114		1003	4.8031e-52	2.6181e-30		1003	1.7058e-54	4.804e-79		1003	2.3119e-99	5.21e-75
			1005	3.2032e-18	2.6592e-38		1005	3.5538e-60	2.1971e-48		1005	0.0040988	6.2741e-89		1005	5.361e-60	3.6727e-39		1005	6.674e-41	5.3771e-32		1005	1.4723e-70	4.6484e-46		1005	4.5559e-64	2.5602e-29		1005	1.7943e-77	2.7297e-36		1005	1.4109e-51	5.5851e-115		1005	3.154e-52	1.6563e-30		1005	1.0534e-54	2.5434e-79		1005	9.7913e-100	3.0104e-75
			1007	2.6881e-18	1.6008e-38		1007	2.2949e-60	1.6046e-48		1007	0.0038339	3.1314e-89		1007	3.209e-60	2.2707e-39		1007	4.1717e-41	3.4849e-32		1007	9.7083e-71	1.9525e-46		1007	3.1217e-64	1.8073e-29		1007	1.1332e-77	2.184e-36		1007	4.8867e-52	2.9583e-115		1007	2.0714e-52	1.0475e-30		1007	6.5055e-55	1.3464e-79		1007	4.149e-100	1.7396e-75
			1009	2.2557e-18	9.633e-39		1009	1.4865e-60	1.172e-48		1009	0.0035861	1.5626e-89		1009	1.9204e-60	1.4036e-39		1009	2.6073e-41	2.2578e-32		1009	6.4027e-71	8.1892e-47		1009	2.1398e-64	1.2757e-29		1009	7.1578e-78	1.7477e-36		1009	1.6894e-52	1.5696e-115		1009	1.3607e-52	6.622e-31		1009	4.0176e-55	7.1265e-80		1009	1.7591e-100	1.0054e-75
			1011	1.8927e-18	5.7949e-39		1011	9.6579e-61	8.5614e-49		1011	0.0033545	7.7968e-90		1011	1.1489e-60	8.6737e-40		1011	1.6294e-41	1.4622e-32		1011	4.2233e-71	3.43e-47		1011	1.4673e-64	9.0032e-30		1011	4.5219e-78	1.3989e-36		1011	5.8302e-53	8.3429e-116		1011	8.9392e-53	4.1847e-31		1011	2.4812e-55	3.7717e-80		1011	7.4621e-101	5.8109e-76
			1013	1.5881e-18	3.4849e-39		1013	6.2946e-61	6.2546e-49		1013	0.0031378	3.8897e-90		1013	6.8717e-61	5.3588e-40		1013	1.0182e-41	9.4658e-33		1013	2.7861e-71	1.4346e-47		1013	1.0064e-64	6.3531e-30		1013	2.8571e-78	1.12e-36		1013	2.0084e-53	4.4422e-116		1013	5.8738e-53	2.6435e-31		1013	1.5324e-55	1.996e-80		1013	3.1672e-101	3.3589e-76
			1015	1.3324e-18	2.095e-39		1015	4.1156e-61	4.5698e-49		1015	0.0029353	1.9402e-90		1015	4.109e-61	3.31e-40		1015	6.3623e-42	6.1258e-33		1015	1.8383e-71	5.9919e-48		1015	6.9057e-65	4.4825e-30		1015	1.8055e-78	8.9682e-37		1015	6.9065e-54	2.3693e-116		1015	3.8602e-53	1.6692e-31		1015	9.4642e-56	1.0561e-80		1015	1.3451e-101	1.9417e-76
			1017	1.1178e-18	1.2591e-39		1017	2.6994e-61	3.3393e-49		1017	0.0027459	9.6767e-91		1017	2.4564e-61	2.044e-40		1017	3.9751e-42	3.9628e-33		1017	1.213e-71	2.4992e-48		1017	4.7398e-65	3.1623e-30		1017	1.1411e-78	7.1829e-37		1017	2.3709e-54	1.2659e-116		1017	2.5373e-53	1.0537e-31		1017	5.8454e-56	5.5879e-81		1017	5.7155e-102	1.1226e-76
			1019	9.3777e-19	7.5642e-40		1019	1.7761e-61	2.4403e-49		1019	0.0025687	4.8256e-91		1019	1.4681e-61	1.2619e-40		1019	2.4834e-42	2.5627e-33		1019	8.0059e-72	1.041e-48		1019	3.2542e-65	2.2307e-30		1019	7.2135e-79	5.7542e-37		1019	8.1248e-55	6.7755e-117		1019	1.668e-53	6.6487e-32		1019	3.6104e-56	2.9562e-81		1019	2.4301e-102	6.491e-77
			1021	7.8667e-19	4.543e-40		1021	1.1723e-61	1.7836e-49		1021	0.0024031	2.4061e-91		1021	8.7724e-62	7.7892e-41		1021	1.5514e-42	1.6566e-33		1021	5.2846e-72	4.33e-49		1021	2.2349e-65	1.5733e-30		1021	4.5605e-79	4.6107e-37		1021	2.7796e-55	3.6325e-117		1021	1.0968e-53	4.1938e-32		1021	2.2301e-56	1.5638e-81		1021	1.0338e-102	3.7535e-77
			1023	6.5988e-19	2.7276e-40		1023	7.762e-62	1.3037e-49		1023	0.0022482	1.1996e-91		1023	5.2404e-62	4.8067e-41		1023	9.6906e-43	1.0705e-33		1023	3.4887e-72	1.7987e-49		1023	1.5353e-65	1.1095e-30		1023	2.8837e-79	3.6952e-37		1023	9.4941e-56	1.9508e-117		1023	7.2125e-54	2.6444e-32		1023	1.3775e-56	8.2716e-82		1023	4.401e-103	2.1708e-77
			1025	5.5351e-19	1.6372e-40		1025	5.1548e-62	9.5306e-50		1025	0.0021033	5.9799e-92		1025	3.1298e-62	2.9656e-41		1025	6.0528e-43	6.9156e-34		1025	2.3035e-72	7.4617e-50		1025	1.055e-65	7.8234e-31		1025	1.8237e-79	2.9621e-37		1025	3.2376e-56	1.0494e-117		1025	4.7439e-54	1.6668e-32		1025	8.5093e-57	4.3748e-82		1025	1.8747e-103	1.2556e-77
			1027	4.6426e-19	9.8236e-41		1027	3.4335e-62	6.968e-50		1027	0.0019678	2.9806e-92		1027	1.8688e-62	1.8293e-41		1027	3.7804e-43	4.4659e-34		1027	1.5212e-72	3.0913e-50		1027	7.2516e-66	5.5159e-31		1027	1.1535e-79	2.3749e-37		1027	1.1023e-56	5.6546e-118		1027	3.1207e-54	1.0502e-32		1027	5.2567e-57	2.3136e-82		1027	7.9903e-104	7.2628e-78
			1029	3.8938e-19	5.8927e-41		1029	2.2936e-62	5.095e-50		1029	0.0018411	1.4855e-92		1029	1.1156e-62	1.1281e-41		1029	2.3609e-43	2.883e-34		1029	1.0047e-72	1.279e-50		1029	4.9857e-66	3.8885e-31		1029	7.2969e-80	1.9045e-37		1029	3.7478e-57	3.0518e-118		1029	2.0533e-54	6.6153e-33		1029	3.2475e-57	1.2234e-82		1029	3.4079e-104	4.2017e-78
			1031	3.2656e-19	3.5337e-41		1031	1.5364e-62	3.7258e-50		1031	0.0017226	7.4025e-93		1031	6.6579e-63	6.9554e-42		1031	1.4744e-43	1.8605e-34		1031	6.6364e-73	5.2851e-51		1031	3.4287e-66	2.7409e-31		1031	4.6168e-80	1.5276e-37		1031	1.2726e-57	1.6497e-118		1031	1.3512e-54	4.1654e-33		1031	2.0064e-57	6.469e-83		1031	1.4544e-104	2.431e-78
			1033	2.7387e-19	2.1184e-41		1033	1.0319e-62	2.7249e-50		1033	0.0016118	3.6884e-93		1033	3.9727e-63	4.2876e-42		1033	9.2068e-44	1.2002e-34		1033	4.3844e-73	2.181e-51		1033	2.3586e-66	1.9318e-31		1033	2.9215e-80	1.2256e-37		1033	4.3163e-58	8.932e-119		1033	8.8933e-55	2.6219e-33		1033	1.2397e-57	3.4203e-83		1033	6.2116e-105	1.4067e-78
			1035	2.2966e-19	1.2696e-41		1035	6.9483e-63	1.9931e-50		1035	0.0015081	1.8376e-93		1035	2.3699e-63	2.6425e-42		1035	5.7489e-44	7.7402e-35		1035	2.8969e-73	8.9888e-52		1035	1.6228e-66	1.3614e-31		1035	1.849e-80	9.8344e-38		1035	1.4631e-58	4.8435e-119		1035	5.8543e-55	1.6498e-33		1035	7.6598e-58	1.8083e-83		1035	2.6546e-105	8.1408e-79
			1037	1.9259e-19	7.6066e-42		1037	4.69e-63	1.458e-50		1037	0.0014111	9.1544e-94		1037	1.4135e-63	1.6282e-42		1037	3.5896e-44	4.99e-35		1037	1.9144e-73	3.7e-52		1037	1.1169e-66	9.5931e-32		1037	1.1704e-80	7.893e-38		1037	4.9598e-59	2.6304e-119		1037	3.8545e-55	1.0378e-33		1037	4.7333e-58	9.5592e-84		1037	1.1353e-105	4.7118e-79
			1039	1.6149e-19	4.5561e-42		1039	3.1731e-63	1.0667e-50		1039	0.0013204	4.5599e-94		1039	8.4283e-64	1.0031e-42		1039	2.2412e-44	3.2159e-35		1039	1.2653e-73	1.521e-52		1039	7.6885e-67	6.759e-32		1039	7.4096e-81	6.3362e-38		1039	1.6838e-59	1.4307e-119		1039	2.5382e-55	6.5256e-34		1039	2.925e-58	5.053e-84		1039	4.8587e-106	2.7274e-79
			1041	1.3541e-19	2.7282e-42		1041	2.1514e-63	7.8051e-51		1041	0.0012356	2.2712e-94		1041	5.0247e-64	6.1782e-43		1041	1.3992e-44	2.0719e-35		1041	8.3641e-74	6.2451e-53		1041	5.294e-67	4.7617e-32		1041	4.6916e-81	5.0875e-38		1041	5.7384e-60	7.7927e-120		1041	1.6717e-55	4.1021e-34		1041	1.8077e-58	2.6709e-84		1041	2.0809e-106	1.579e-79
			1043	1.1353e-19	1.6332e-42		1043	1.4617e-63	5.7116e-51		1043	0.0011562	1.1311e-94		1043	2.9949e-64	3.8046e-43		1043	8.7356e-45	1.3345e-35		1043	5.5297e-74	2.5609e-53		1043	3.6461e-67	3.3543e-32		1043	2.9711e-81	4.0857e-38		1043	1.9715e-60	4.2505e-120		1043	1.1012e-55	2.5778e-34		1043	1.1173e-58	1.4117e-84		1043	8.9189e-107	9.1422e-80
			1045	9.5189e-20	9.7741e-43		1045	9.9503e-64	4.1802e-51		1045	0.001082	5.6325e-95		1045	1.7847e-64	2.3424e-43		1045	5.4535e-45	8.5921e-36		1045	3.6563e-74	1.0489e-53		1045	2.5117e-67	2.3626e-32		1045	1.8819e-81	3.2818e-38		1045	6.8775e-61	2.3217e-120		1045	7.2556e-56	1.6194e-34		1045	6.9061e-59	7.4606e-85		1045	3.8256e-107	5.294e-80
			1047	7.9805e-20	5.8479e-43		1047	6.7857e-64	3.0597e-51		1047	0.0010126	2.8046e-95		1047	1.0633e-64	1.4419e-43		1047	3.4044e-45	5.5304e-36		1047	2.418e-74	4.2905e-54		1047	1.7307e-67	1.6639e-32		1047	1.1921e-81	2.6366e-38		1047	2.4646e-61	1.2698e-120		1047	4.7812e-56	1.017e-34		1047	4.2691e-59	3.9427e-85		1047	1.6422e-107	3.066e-80
			1049	6.6905e-20	3.4979e-43		1049	4.6354e-64	2.2398e-51		1049	0.00094759	1.3964e-95		1049	6.3337e-65	8.8744e-44		1049	2.1252e-45	3.5586e-36		1049	1.5993e-74	1.7529e-54		1049	1.1928e-67	1.1717e-32		1049	7.5531e-82	2.1187e-38		1049	9.2287e-62	6.9543e-121		1049	3.1512e-56	6.3847e-35		1049	2.6392e-59	2.0835e-85		1049	7.0551e-108	1.7759e-80
			1051	5.6088e-20	2.0917e-43		1051	3.1715e-64	1.6398e-51		1051	0.00088682	6.9517e-96		1051	3.7721e-65	5.4608e-44		1051	1.3266e-45	2.2891e-36		1051	1.0579e-74	7.1532e-55		1051	8.2228e-68	8.2507e-33		1051	4.7863e-82	1.7029e-38		1051	3.6873e-62	3.8134e-121		1051	2.0773e-56	4.0072e-35		1051	1.6317e-59	1.1009e-85		1051	3.0334e-108	1.0287e-80
			1053	4.7018e-20	1.2504e-43		1053	2.1731e-64	1.2007e-51		1053	0.00082997	3.4606e-96		1053	2.246e-65	3.3596e-44		1053	8.2807e-46	1.472e-36		1053	6.9993e-75	2.9155e-55		1053	5.6698e-68	5.8091e-33		1053	3.0335e-82	1.3689e-38		1053	1.6017e-62	2.0937e-121		1053	1.3696e-56	2.5142e-35		1053	1.0089e-59	5.8172e-86		1053	1.3054e-108	5.9602e-81
			1055	3.9413e-20	7.4734e-44		1055	1.4911e-64	8.7924e-52		1055	0.00077678	1.7226e-96		1055	1.3371e-65	2.0665e-44		1055	5.1688e-46	9.4634e-37		1055	4.6314e-75	1.1869e-55		1055	3.9103e-68	4.0897e-33		1055	1.9229e-82	1.1007e-38		1055	7.6237e-63	1.1509e-121		1055	9.0315e-57	1.577e-35		1055	6.2391e-60	3.0736e-86		1055	5.6221e-109	3.4536e-81
			1057	3.3037e-20	4.4655e-44		1057	1.0244e-64	6.4394e-52		1057	0.00072702	8.5737e-97		1057	7.9584e-66	1.2709e-44		1057	3.2263e-46	6.0819e-37		1057	3.065e-75	4.8262e-56		1057	2.6974e-68	2.8789e-33		1057	1.2191e-82	8.8515e-39		1057	3.9448e-63	6.3339e-122		1057	5.9567e-57	9.8883e-36		1057	3.8585e-60	1.6239e-86		1057	2.4235e-109	2.0015e-81
			1059	2.7692e-20	2.6675e-44		1059	7.0459e-65	4.7167e-52		1059	0.00068047	4.267e-97		1059	4.736e-66	7.8149e-45		1059	2.0138e-46	3.9076e-37		1059	2.0287e-75	1.9602e-56		1059	1.8612e-68	2.0264e-33		1059	7.7298e-83	7.1198e-39		1059	2.178e-63	3.4897e-122		1059	3.9295e-57	6.1986e-36		1059	2.3865e-60	8.579e-87		1059	1.0457e-109	1.16e-81
			1061	2.3211e-20	1.593e-44		1061	4.8517e-65	3.4552e-52		1061	0.00063691	2.1235e-97		1061	2.8178e-66	4.8045e-45		1061	1.2569e-46	2.5099e-37		1061	1.3429e-75	7.9519e-57		1061	1.2845e-68	1.4262e-33		1061	4.9021e-83	5.728e-39		1061	1.2568e-63	1.9248e-122		1061	2.5926e-57	3.8845e-36		1061	1.4762e-60	4.5322e-87		1061	4.516e-110	6.7246e-82
			1063	1.9454e-20	9.5114e-45		1063	3.3442e-65	2.5315e-52		1063	0.00059616	1.0567e-97		1063	1.6762e-66	2.9532e-45		1063	7.8452e-47	1.6116e-37		1063	8.8912e-76	3.2222e-57		1063	8.8666e-69	1.0037e-33		1063	3.1093e-83	4.6092e-39		1063	7.4536e-64	1.0628e-122		1063	1.7109e-57	2.4336e-36		1063	9.1322e-61	2.3942e-87		1063	1.9522e-110	3.8987e-82
			1065	1.6304e-20	5.6775e-45		1065	2.3073e-65	1.8549e-52		1065	0.00055803	5.2581e-98		1065	9.9696e-67	1.815e-45		1065	4.8966e-47	1.0346e-37		1065	5.8874e-76	1.3042e-57		1065	6.1219e-69	7.0628e-34		1065	1.9725e-83	3.7096e-39		1065	4.4918e-64	5.8742e-123		1065	1.1292e-57	1.5242e-36		1065	5.6501e-61	1.2647e-87		1065	8.4475e-111	2.2606e-82
			1067	1.3665e-20	3.3881e-45		1067	1.5933e-65	1.3593e-52		1067	0.00052235	2.6163e-98		1067	5.9285e-67	1.1153e-45		1067	3.0562e-47	6.6395e-38		1067	3.899e-76	5.2726e-58		1067	4.2277e-69	4.9696e-34		1067	1.2515e-83	2.9862e-39		1067	2.7315e-64	3.25e-123		1067	7.4545e-58	9.5432e-37		1067	3.4961e-61	6.6805e-88		1067	3.6591e-111	1.311e-82
			1069	1.1452e-20	2.0215e-45		1069	1.1012e-65	9.9626e-53		1069	0.00048896	1.3017e-98		1069	3.5248e-67	6.852e-46		1069	1.9076e-47	4.2598e-38		1069	2.5826e-76	2.1293e-58		1069	2.9203e-69	3.4965e-34		1069	7.9422e-84	2.4043e-39		1069	1.6692e-64	1.7999e-123		1069	4.9219e-58	5.9736e-37		1069	2.1635e-61	3.5287e-88		1069	1.5867e-111	7.6041e-83
			1071	9.5969e-21	1.2058e-45		1071	7.6162e-66	7.3026e-53		1071	0.00045772	6.4758e-99		1071	2.0953e-67	4.209e-46		1071	1.1906e-47	2.7322e-38		1071	1.7108e-76	8.5893e-59		1071	2.0176e-69	2.4598e-34		1071	5.0408e-84	1.9361e-39		1071	1.0228e-64	9.9771e-124		1071	3.2504e-58	3.7381e-37		1071	1.339e-61	1.8638e-88		1071	6.8875e-112	4.4111e-83
			1073	8.0423e-21	7.1905e-46		1073	5.2715e-66	5.3535e-53		1073	0.00042849	3.2216e-99		1073	1.2453e-67	2.5851e-46		1073	7.4312e-48	1.752e-38		1073	1.1335e-76	3.461e-59		1073	1.3942e-69	1.7304e-34		1073	3.1999e-84	1.5595e-39		1073	6.2757e-65	5.5355e-124		1073	2.1469e-58	2.3386e-37		1073	8.2883e-62	9.8442e-89		1073	2.9932e-112	2.5593e-83
			1075	6.7393e-21	4.287e-46		1075	3.6511e-66	3.9251e-53		1075	0.00040114	1.6026e-99		1075	7.4005e-68	1.5875e-46		1075	4.6383e-48	1.1231e-38		1075	7.5111e-77	1.3931e-59		1075	9.6368e-70	1.2171e-34		1075	2.0316e-84	1.2563e-39		1075	3.8534e-65	3.0739e-124		1075	1.4183e-58	1.4626e-37		1075	5.131e-62	5.1993e-89		1075	1.3023e-112	1.4851e-83
			1077	5.6472e-21	2.5554e-46		1077	2.5304e-66	2.8782e-53		1077	0.00037554	7.9717e-100		1077	4.397e-68	9.7469e-47		1077	2.8951e-48	7.1977e-39		1077	4.9779e-77	5.601e-60		1077	6.6623e-70	8.5608e-35		1077	1.2901e-84	1.0123e-39		1077	2.3669e-65	1.7085e-124		1077	9.3713e-59	9.1453e-38		1077	3.1768e-62	2.746e-89		1077	5.673e-113	8.6187e-84
			1079	4.732e-21	1.5228e-46		1079	1.7547e-66	2.1108e-53		1079	0.00035158	3.9651e-100		1079	2.6121e-68	5.9836e-47		1079	1.807e-48	4.6117e-39		1079	3.2995e-77	2.2496e-60		1079	4.6069e-70	6.0207e-35		1079	8.1934e-85	8.1579e-40		1079	1.454e-65	9.5031e-125		1079	6.1933e-59	5.7167e-38		1079	1.9672e-62	1.4503e-89		1079	2.4743e-113	5.0027e-84
			1081	3.965e-21	9.0732e-47		1081	1.2175e-66	1.5482e-53		1081	0.00032916	1.9722e-100		1081	1.5515e-68	3.6728e-47		1081	1.1279e-48	2.954e-39		1081	2.1873e-77	9.0253e-61		1081	3.1863e-70	4.234e-35		1081	5.2045e-85	6.5758e-40		1081	8.9324e-66	5.2903e-125		1081	4.0937e-59	3.5725e-38		1081	1.2183e-62	7.6592e-90		1081	1.0806e-113	2.9043e-84
			1083	3.3222e-21	5.4046e-47		1083	8.4521e-67	1.1357e-53		1083	0.00030818	9.8089e-101		1083	9.2136e-69	2.254e-47		1083	7.0404e-49	1.8916e-39		1083	1.4503e-77	3.6172e-61		1083	2.2042e-70	2.9773e-35		1083	3.3065e-85	5.3014e-40		1083	5.4873e-66	2.9473e-125		1083	2.7064e-59	2.232e-38		1083	7.5459e-63	4.045e-90		1083	4.7257e-114	1.6863e-84
			1085	2.7836e-21	3.2187e-47		1085	5.8704e-67	8.3316e-54		1085	0.00028855	4.8784e-101		1085	5.4708e-69	1.3831e-47		1085	4.3947e-49	1.2111e-39		1085	9.617e-78	1.4482e-61		1085	1.5252e-70	2.0935e-35		1085	2.101e-85	4.2749e-40		1085	3.3708e-66	1.6432e-125		1085	1.7896e-59	1.3941e-38		1085	4.6745e-63	2.1362e-90		1085	2.0695e-114	9.7926e-85
			1087	2.3322e-21	1.9165e-47		1087	4.0792e-67	6.1132e-54		1087	0.00027017	2.4261e-101		1087	3.2479e-69	8.4861e-48		1087	2.7433e-49	7.7514e-40		1087	6.3781e-78	5.7918e-62		1087	1.0556e-70	1.4719e-35		1087	1.3352e-85	3.4477e-40		1087	2.0704e-66	9.1683e-126		1087	1.1836e-59	8.7055e-39		1087	2.8961e-63	1.1281e-90		1087	9.076e-115	5.6877e-85
			1089	1.954e-21	1.1409e-47		1089	2.8358e-67	4.486e-54		1089	0.00025297	1.2065e-101		1089	1.9279e-69	5.2059e-48		1089	1.7125e-49	4.96e-40		1089	4.2307e-78	2.314e-62		1089	7.3068e-71	1.0348e-35		1089	8.4871e-86	2.7811e-40		1089	1.2716e-66	5.119e-126		1089	7.8293e-60	5.4347e-39		1089	1.7946e-63	5.9575e-91		1089	3.9864e-115	3.304e-85
			1091	1.637e-21	6.79e-48		1091	1.9723e-67	3.2924e-54		1091	0.00023687	6e-102		1091	1.1442e-69	3.1931e-48		1091	1.069e-49	3.1731e-40		1091	2.8067e-78	9.2356e-63		1091	5.059e-71	7.2746e-36		1091	5.3955e-86	2.2438e-40		1091	7.8097e-67	2.8601e-126		1091	5.18e-60	3.392e-39		1091	1.1122e-63	3.1461e-91		1091	1.7536e-115	1.9196e-85
			1093	1.3715e-21	4.0404e-48		1093	1.3723e-67	2.4167e-54		1093	0.0002218	2.9837e-102		1093	6.7902e-70	1.9583e-48		1093	6.6737e-50	2.0294e-40		1093	1.8622e-78	3.6823e-63		1093	3.5035e-71	5.1137e-36		1093	3.4307e-86	1.8107e-40		1093	4.7959e-67	1.5991e-126		1093	3.4278e-60	2.1165e-39		1093	6.8939e-64	1.6614e-91		1093	7.7269e-116	1.1155e-85
			1095	1.149e-21	2.4037e-48		1095	9.5516e-68	1.7741e-54		1095	0.0002077	1.4837e-102		1095	4.0289e-70	1.2009e-48		1095	4.1664e-50	1.2977e-40		1095	1.2358e-78	1.4667e-63		1095	2.4267e-71	3.5944e-36		1095	2.1817e-86	1.4614e-40		1095	2.9449e-67	8.9461e-127		1095	2.2688e-60	1.3203e-39		1095	4.2738e-64	8.7735e-92		1095	3.4103e-116	6.483e-86
			1097	9.6255e-22	1.4297e-48		1097	6.6508e-68	1.3026e-54		1097	0.0001945	7.3775e-103		1097	2.3901e-70	7.3628e-49		1097	2.6012e-50	8.2954e-41		1097	8.2018e-79	5.8363e-64		1097	1.6813e-71	2.5264e-36		1097	1.3877e-86	1.1797e-40		1097	1.8081e-67	5.0082e-127		1097	1.5019e-60	8.2345e-40		1097	2.6499e-64	4.6331e-92		1097	1.5078e-116	3.7685e-86
			1099	8.0635e-22	8.5026e-49		1099	4.6326e-68	9.5647e-55		1099	0.00018214	3.6684e-103		1099	1.4178e-70	4.5137e-49		1099	1.6241e-50	5.3017e-41		1099	5.4443e-79	2.32e-64		1099	1.1651e-71	1.7756e-36		1099	8.8279e-87	9.5252e-41		1099	1.1101e-67	2.8054e-127		1099	9.9444e-61	5.1344e-40		1099	1.6433e-64	2.4467e-92		1099	6.6784e-117	2.1909e-86
			1101	6.7549e-22	5.0554e-49		1101	3.228e-68	7.0242e-55		1101	0.00017057	1.824e-103		1101	8.4086e-71	2.7668e-49		1101	1.014e-50	3.3876e-41		1101	3.6144e-79	9.2136e-65		1101	8.0751e-72	1.2478e-36		1101	5.6168e-87	7.6921e-41		1101	6.8148e-68	1.5724e-127		1101	6.5857e-61	3.2007e-40		1101	1.0192e-64	1.292e-92		1101	2.9635e-117	1.274e-86
			1103	5.6585e-22	3.0052e-49		1103	2.25e-68	5.1592e-55		1103	0.00015974	9.0695e-104		1103	4.9864e-71	1.6958e-49		1103	6.3318e-51	2.1641e-41		1103	2.3999e-79	3.6554e-65		1103	5.5981e-72	8.7688e-37		1103	3.5744e-87	6.2129e-41		1103	4.1833e-68	8.8183e-128		1103	4.3622e-61	1.9948e-40		1103	6.3226e-65	6.823e-93		1103	1.3176e-117	7.4092e-87
			1105	4.74e-22	1.7861e-49		1105	1.5689e-68	3.7899e-55		1105	0.0001496	4.5095e-104		1105	2.9566e-71	1.0392e-49		1105	3.9538e-51	1.3821e-41		1105	1.5937e-79	1.4489e-65		1105	3.8817e-72	6.1618e-37		1105	2.275e-87	5.019e-41		1105	2.5677e-68	4.9484e-128		1105	2.89e-61	1.2429e-40		1105	3.9228e-65	3.6031e-93		1105	5.8696e-118	4.3098e-87
			1107	3.9705e-22	1.0614e-49		1107	1.0943e-68	2.7844e-55		1107	0.00014011	2.2422e-104		1107	1.7528e-71	6.3677e-50		1107	2.4691e-51	8.8252e-42		1107	1.0585e-79	5.7372e-66		1107	2.6921e-72	4.3296e-37		1107	1.4482e-87	4.0553e-41		1107	1.576e-68	2.7783e-128		1107	1.915e-61	7.7426e-41		1107	2.4343e-65	1.9028e-93		1107	2.6201e-118	2.5073e-87
			1109	3.3258e-22	6.306e-50		1109	7.6346e-69	2.0459e-55		1109	0.00013123	1.1148e-104		1109	1.0391e-71	3.9013e-50		1109	1.542e-51	5.6338e-42		1109	7.0314e-80	2.2696e-66		1109	1.8675e-72	3.042e-37		1109	9.2208e-88	3.2772e-41		1109	9.6721e-69	1.5607e-128		1109	1.2692e-61	4.8221e-41		1109	1.5109e-65	1.0048e-93		1109	1.1721e-118	1.459e-87
			1111	2.7858e-22	3.7459e-50		1111	5.3283e-69	1.5035e-55		1111	0.00012291	5.5428e-105		1111	6.1586e-72	2.39e-50		1111	9.6302e-52	3.5957e-42		1111	4.6715e-80	8.9703e-67		1111	1.2957e-72	2.1372e-37		1111	5.8718e-88	2.6489e-41		1111	5.9356e-69	8.7724e-129		1111	8.4136e-62	3.0026e-41		1111	9.379e-66	5.3065e-94		1111	5.2543e-119	8.491e-88
			1113	2.3334e-22	2.2247e-50		1113	3.7198e-69	1.105e-55		1113	0.00011512	2.7558e-105		1113	3.6498e-72	1.464e-50		1113	6.0149e-52	2.2944e-42		1113	3.104e-80	3.542e-67		1113	8.992e-73	1.5015e-37		1113	3.7398e-88	2.1414e-41		1113	3.6423e-69	4.9332e-129		1113	5.5785e-62	1.8692e-41		1113	5.8232e-66	2.8024e-94		1113	2.3607e-119	4.9425e-88
			1115	1.9545e-22	1.3211e-50		1115	2.5976e-69	8.1225e-56		1115	0.00010783	1.3702e-105		1115	2.1628e-72	8.9664e-51		1115	3.757e-52	1.4638e-42		1115	2.0628e-80	1.3973e-67		1115	6.2415e-73	1.0548e-37		1115	2.3823e-88	1.7315e-41		1115	2.2349e-69	2.7757e-129		1115	3.6994e-62	1.1634e-41		1115	3.6162e-66	1.48e-94		1115	1.063e-119	2.8775e-88
			1117	1.637e-22	7.8432e-51		1117	1.8145e-69	5.9714e-56		1117	0.000101	6.8125e-106		1117	1.2814e-72	5.4911e-51		1117	2.3469e-52	9.3363e-43		1117	1.3711e-80	5.5073e-68		1117	4.3333e-73	7.4097e-38		1117	1.5178e-88	1.4003e-41		1117	1.3713e-69	1.5625e-129		1117	2.4538e-62	7.2391e-42		1117	2.2461e-66	7.8161e-95		1117	4.7976e-120	1.6755e-88
			1119	1.3711e-22	4.6558e-51		1119	1.2678e-69	4.3905e-56		1119	9.4611e-05	3.3871e-106		1119	7.5915e-73	3.3624e-51		1119	1.4661e-52	5.9536e-43		1119	9.1143e-81	2.1686e-68		1119	3.0091e-73	5.2048e-38		1119	9.6722e-89	1.1326e-41		1119	8.4132e-70	8.8002e-130		1119	1.6279e-62	4.5036e-42		1119	1.3953e-66	4.128e-95		1119	2.1704e-120	9.7583e-89
			1121	1.1484e-22	2.7632e-51		1121	8.8606e-70	3.2286e-56		1121	8.8626e-05	1.684e-106		1121	4.4969e-73	2.0587e-51		1121	9.1594e-53	3.7958e-43		1121	6.0597e-81	8.5317e-69		1121	2.09e-73	3.6559e-38		1121	6.1645e-89	9.1628e-42		1121	5.1615e-70	4.9587e-130		1121	1.0802e-62	2.8012e-42		1121	8.6697e-67	2.1802e-95		1121	9.8415e-121	5.6843e-89
			1123	9.6182e-23	1.6397e-51		1123	6.1944e-70	2.3745e-56		1123	8.3022e-05	8.373e-107		1123	2.6635e-73	1.2604e-51		1123	5.7228e-53	2.4195e-43		1123	4.0294e-81	3.3535e-69		1123	1.4519e-73	2.5678e-38		1123	3.9296e-89	7.414e-42		1123	3.1664e-70	2.7955e-130		1123	7.1693e-63	1.742e-42		1123	5.388e-67	1.1515e-95		1123	4.4733e-121	3.3118e-89
			1125	8.0556e-23	9.7285e-52		1125	4.3316e-70	1.7466e-56		1125	7.7775e-05	4.1631e-107		1125	1.5774e-73	7.7154e-52		1125	3.5758e-53	1.542e-43		1125	2.6798e-81	1.317e-69		1125	1.0088e-73	1.8034e-38		1125	2.5054e-89	6e-42		1125	1.9423e-70	1.5767e-130		1125	4.7592e-63	1.0831e-42		1125	3.3491e-67	6.0816e-96		1125	2.0382e-121	1.9298e-89
			1127	6.7467e-23	5.7711e-52		1127	3.0298e-70	1.2849e-56		1127	7.2861e-05	2.0699e-107		1127	9.3411e-74	4.7226e-52		1127	2.2345e-53	9.8249e-44		1127	1.7824e-81	5.1675e-70		1127	7.0114e-74	1.2666e-38		1127	1.5976e-89	4.8565e-42		1127	1.1914e-70	8.8968e-131		1127	3.1599e-63	6.7325e-43		1127	2.0822e-67	3.2122e-96		1127	9.3091e-122	1.1248e-89
			1129	5.6505e-23	3.4229e-52		1129	2.1198e-70	9.4537e-57		1129	6.8259e-05	1.0292e-107		1129	5.5309e-74	2.8904e-52		1129	1.3965e-53	6.2588e-44		1129	1.1858e-81	2.0258e-70		1129	4.8738e-74	8.8949e-39		1129	1.0189e-89	3.9317e-42		1129	7.3077e-71	5.0225e-131		1129	2.0985e-63	4.1842e-43		1129	1.2948e-67	1.6967e-96		1129	4.2621e-122	6.5567e-90
			1131	4.7323e-23	2.0299e-52		1131	1.4835e-70	6.9565e-57		1131	6.395e-05	5.1172e-108		1131	3.2746e-74	1.7688e-52		1131	8.7278e-54	3.9864e-44		1131	7.8893e-82	7.9349e-71		1131	3.3887e-74	6.2464e-39		1131	6.4997e-90	3.1835e-42		1131	4.4821e-71	2.8366e-131		1131	1.3939e-63	2.5999e-43		1131	8.0532e-68	8.962e-97		1131	1.9561e-122	3.8229e-90
			1133	3.9632e-23	1.2036e-52		1133	1.0384e-70	5.1197e-57		1133	5.9914e-05	2.5444e-108		1133	1.9385e-74	1.0824e-52		1133	5.4553e-54	2.5385e-44		1133	5.2498e-82	3.1054e-71		1133	2.3565e-74	4.3864e-39		1133	4.1468e-90	2.5781e-42		1133	2.7489e-71	1.6028e-131		1133	9.2608e-64	1.6152e-43		1133	5.0099e-68	4.734e-97		1133	8.9991e-123	2.2294e-90
			1135	3.3191e-23	7.1355e-53		1135	7.2708e-71	3.7684e-57		1135	5.6135e-05	1.2652e-108		1135	1.1475e-74	6.6228e-53		1135	3.4102e-54	1.6162e-44		1135	3.494e-82	1.2143e-71		1135	1.6391e-74	3.0801e-39		1135	2.6461e-90	2.0882e-42		1135	1.6858e-71	9.0602e-132		1135	6.1539e-64	1.0032e-43		1135	3.1173e-68	2.5007e-97		1135	4.1499e-123	1.3003e-90
			1137	2.7797e-23	4.2296e-53		1137	5.0921e-71	2.7741e-57		1137	5.2596e-05	6.2909e-109		1137	6.7916e-75	4.0519e-53		1137	2.1319e-54	1.0288e-44		1137	2.3257e-82	4.744e-72		1137	1.1404e-74	2.1628e-39		1137	1.6888e-90	1.6917e-42		1137	1.0339e-71	5.1237e-132		1137	4.0902e-64	6.2301e-44		1137	1.9401e-68	1.321e-97		1137	1.9183e-123	7.586e-91
			1139	2.3279e-23	2.5068e-53		1139	3.5671e-71	2.0425e-57		1139	4.9281e-05	3.1282e-109		1139	4.0194e-75	2.4788e-53		1139	1.3329e-54	6.5474e-45		1139	1.5483e-82	1.8519e-72		1139	7.9352e-75	1.5186e-39		1139	1.0781e-90	1.3708e-42		1139	6.3399e-72	2.8988e-132		1139	2.7192e-64	3.8682e-44		1139	1.2077e-68	6.9789e-98		1139	8.8877e-124	4.4264e-91
			1141	1.9495e-23	1.4855e-53		1141	2.4995e-71	1.504e-57		1141	4.6176e-05	1.5555e-109		1141	2.3785e-75	1.5163e-53		1141	8.3346e-55	4.1662e-45		1141	1.0309e-82	7.2232e-73		1141	5.5228e-75	1.0662e-39		1141	6.8828e-91	1.1109e-42		1141	3.8876e-72	1.6407e-132		1141	1.8081e-64	2.4013e-44		1141	7.5196e-69	3.687e-98		1141	4.1272e-124	2.5833e-91
			1143	1.6326e-23	8.8014e-54		1143	1.7518e-71	1.1076e-57		1143	4.3268e-05	7.7353e-110		1143	1.4074e-75	9.2747e-54		1143	5.212e-55	2.6505e-45		1143	6.8651e-83	2.815e-73		1143	3.8447e-75	7.486e-40		1143	4.3951e-91	9.004e-43		1143	2.3838e-72	9.2902e-133		1143	1.2025e-64	1.4904e-44		1143	4.683e-69	1.9479e-98		1143	1.9209e-124	1.508e-91
			1145	1.3672e-23	5.2141e-54		1145	1.2281e-71	8.1582e-58		1145	4.0545e-05	3.8467e-110		1145	8.3272e-76	5.6725e-54		1145	3.2597e-55	1.6859e-45		1145	4.5724e-83	1.0962e-73		1145	2.677e-75	5.2557e-40		1145	2.807e-91	7.2994e-43		1145	1.4617e-72	5.2626e-133		1145	7.9992e-65	9.2487e-45		1145	2.9171e-69	1.0292e-98		1145	8.9596e-125	8.8042e-92
			1147	1.145e-23	3.0885e-54		1147	8.6113e-72	6.0099e-58		1147	3.7994e-05	1.913e-110		1147	4.9264e-76	3.4691e-54		1147	2.0388e-55	1.0722e-45		1147	3.0458e-83	4.2652e-74		1147	1.8643e-75	3.6898e-40		1147	1.7931e-91	5.9185e-43		1147	8.962e-73	2.9823e-133		1147	5.3223e-65	5.7382e-45		1147	1.8175e-69	5.438e-99		1147	4.188e-125	5.1413e-92
			1149	9.5882e-24	1.8292e-54		1149	6.0397e-72	4.4278e-58		1149	3.5604e-05	9.5138e-111		1149	2.9143e-76	2.1214e-54		1149	1.2754e-55	6.8177e-46		1149	2.0292e-83	1.6582e-74		1149	1.2986e-75	2.5904e-40		1149	1.1456e-91	4.7996e-43		1149	5.4947e-73	1.6907e-133		1149	3.542e-65	3.5596e-45		1149	1.1327e-69	2.8734e-99		1149	1.9616e-125	3.0029e-92
			1151	8.0294e-24	1.0832e-54		1151	4.2371e-72	3.2627e-58		1151	3.3366e-05	4.7316e-111		1151	1.7238e-76	1.2972e-54		1151	7.979e-56	4.3343e-46		1151	1.3521e-83	6.4417e-75		1151	9.0476e-76	1.8185e-40		1151	7.3206e-92	3.8929e-43		1151	3.3688e-73	9.589e-134		1151	2.3577e-65	2.2078e-45		1151	7.0606e-70	1.5184e-99		1151	9.2064e-126	1.7543e-92
			1153	6.7239e-24	6.4136e-55		1153	2.9731e-72	2.4045e-58		1153	3.1269e-05	2.3533e-111		1153	1.0196e-76	7.9313e-55		1153	4.9923e-56	2.755e-46		1153	9.0107e-84	2.5004e-75		1153	6.3048e-76	1.2766e-40		1153	4.6788e-92	3.1581e-43		1153	2.0654e-73	5.4405e-134		1153	1.5698e-65	1.3691e-45		1153	4.4022e-70	8.0238e-100		1153	4.3292e-126	1.0251e-92
			1155	5.6307e-24	3.797e-55		1155	2.0867e-72	1.7723e-58		1155	2.9305e-05	1.1705e-111		1155	6.0302e-77	4.8491e-55		1155	3.124e-56	1.7509e-46		1155	6.0058e-84	9.6983e-76		1155	4.3944e-76	8.9613e-41		1155	2.9909e-92	2.5623e-43		1155	1.2662e-73	3.088e-134		1155	1.0454e-65	8.4884e-46		1155	2.7454e-70	4.2404e-100		1155	2.0396e-126	5.9908e-93
			1157	4.7152e-24	2.2477e-55		1157	1.465e-72	1.3065e-58		1157	2.7465e-05	5.8218e-112		1157	3.5661e-77	2.9645e-55		1157	1.9551e-56	1.1126e-46		1157	4.0036e-84	3.7587e-76		1157	3.0635e-76	6.2905e-41		1157	1.9122e-92	2.0794e-43		1157	7.7624e-74	1.7534e-134		1157	6.9631e-66	5.262e-46		1157	1.7126e-70	2.2411e-100		1157	9.6258e-127	3.502e-93
			1159	3.9486e-24	1.3303e-55		1159	1.0287e-72	9.6324e-59		1159	2.5741e-05	2.8959e-112		1159	2.1088e-77	1.8122e-55		1159	1.2237e-56	7.0684e-47		1159	2.6693e-84	1.4556e-76		1159	2.1361e-76	4.4156e-41		1159	1.2228e-92	1.6877e-43		1159	4.7586e-74	9.9603e-135		1159	4.6391e-66	3.2615e-46		1159	1.0686e-70	1.1845e-100		1159	4.5508e-127	2.0475e-93
			1161	3.3065e-24	7.873e-56		1161	7.2249e-73	7.1027e-59		1161	2.4126e-05	1.4405e-112		1161	1.2469e-77	1.1077e-55		1161	7.6602e-57	4.4899e-47		1161	1.78e-84	5.633e-77		1161	1.4898e-76	3.0994e-41		1161	7.8208e-93	1.37e-43		1161	2.9171e-74	5.66e-135		1161	3.0914e-66	2.0211e-46		1161	6.6688e-71	6.2606e-101		1161	2.155e-127	1.1974e-93
			1163	2.7689e-24	4.6587e-56		1163	5.0756e-73	5.2381e-59		1163	2.2613e-05	7.166e-113		1163	7.3723e-78	6.7706e-56		1163	4.7957e-57	2.8516e-47		1163	1.1871e-84	2.1782e-77		1163	1.0392e-76	2.1755e-41		1163	5.0029e-93	1.1123e-43		1163	1.7882e-74	3.2176e-135		1163	2.0605e-66	1.2523e-46		1163	4.1631e-71	3.3093e-101		1163	1.0221e-127	7.0037e-94
			1165	2.3187e-24	2.7564e-56		1165	3.5665e-73	3.8636e-59		1165	2.1196e-05	3.565e-113		1165	4.3586e-78	4.1381e-56		1165	3.0028e-57	1.8108e-47		1165	7.9181e-85	8.4164e-78		1165	7.2508e-77	1.527e-41		1165	3.2009e-93	9.0326e-44		1165	1.0962e-74	1.8298e-135		1165	1.3737e-66	7.7583e-47		1165	2.5995e-71	1.7494e-101		1165	4.855e-128	4.0975e-94
			1167	1.9416e-24	1.6307e-56		1167	2.5066e-73	2.8501e-59		1167	1.9868e-05	1.7736e-113		1167	2.5767e-78	2.529e-56		1167	1.8804e-57	1.1497e-47		1167	5.2823e-85	3.2497e-78		1167	5.06e-77	1.0718e-41		1167	2.0483e-93	7.3361e-44		1167	6.7192e-75	1.041e-135		1167	9.1607e-67	4.8056e-47		1167	1.6236e-71	9.2482e-102		1167	2.3094e-128	2.3977e-94
			1169	1.6259e-24	9.646e-57		1169	1.7621e-73	2.1028e-59		1169	1.8623e-05	8.8242e-114		1169	1.5232e-78	1.5455e-56		1169	1.1777e-57	7.2986e-48		1169	3.5245e-85	1.2538e-78		1169	3.5318e-77	7.5226e-42		1169	1.311e-93	5.9592e-44		1169	4.1187e-75	5.9244e-136		1169	6.1102e-67	2.9762e-47		1169	1.0143e-71	4.8894e-102		1169	1.1e-128	1.4033e-94
			1171	1.3615e-24	5.7053e-57		1171	1.239e-73	1.5517e-59		1171	1.7457e-05	4.3906e-114		1171	9.0034e-79	9.4443e-57		1171	7.3772e-58	4.6326e-48		1171	2.352e-85	4.8341e-79		1171	2.4657e-77	5.2798e-42		1171	8.3925e-94	4.8415e-44		1171	2.5246e-75	3.373e-136		1171	4.0764e-67	1.8429e-47		1171	6.3382e-72	2.5852e-102		1171	5.2465e-129	8.2154e-95
			1173	1.1401e-24	3.3741e-57		1173	8.7143e-74	1.1451e-59		1173	1.6365e-05	2.1847e-114		1173	5.3216e-79	5.7709e-57		1173	4.6217e-58	2.9399e-48		1173	1.5698e-85	1.8624e-79		1173	1.7217e-77	3.7056e-42		1173	5.3735e-94	3.9341e-44		1173	1.5475e-75	1.9211e-136		1173	2.7202e-67	1.141e-47		1173	3.9618e-72	1.3669e-102		1173	2.5053e-129	4.8105e-95
			1175	9.5474e-25	1.9952e-57		1175	6.1302e-74	8.4523e-60		1175	1.5341e-05	1.0871e-114		1175	3.1452e-79	3.5261e-57		1175	2.8958e-58	1.8655e-48		1175	1.0478e-85	7.1704e-80		1175	1.2025e-77	2.6008e-42		1175	3.4411e-94	3.1973e-44		1175	9.4852e-76	1.0945e-136		1175	1.8157e-67	7.0635e-48		1175	2.477e-72	7.2282e-103		1175	1.1977e-129	2.8173e-95
			1177	7.9949e-25	1.1797e-57		1177	4.3133e-74	6.2396e-60		1177	1.4382e-05	5.41e-115		1177	1.8588e-79	2.1544e-57		1177	1.8147e-58	1.1835e-48		1177	6.9956e-86	2.7586e-80		1177	8.4002e-78	1.8253e-42		1177	2.204e-94	2.5989e-44		1177	5.8139e-76	6.2384e-137		1177	1.2122e-67	4.372e-48		1177	1.5491e-72	3.8225e-103		1177	5.7325e-130	1.6504e-95
			1179	6.6949e-25	6.9748e-58		1179	3.0356e-74	4.6068e-60		1179	1.3483e-05	2.6924e-115		1179	1.0985e-79	1.3163e-57		1179	1.1373e-58	7.5078e-49		1179	4.6711e-86	1.0606e-80		1179	5.8692e-78	1.281e-42		1179	1.4119e-94	2.1129e-44		1179	3.5635e-76	3.557e-137		1179	8.0948e-68	2.7057e-48		1179	9.6906e-73	2.0216e-103		1179	2.7465e-130	9.67e-96
			1181	5.6063e-25	4.1232e-58		1181	2.1369e-74	3.4018e-60		1181	1.2641e-05	1.34e-115		1181	6.4914e-80	8.0413e-58		1181	7.1292e-59	4.7619e-49		1181	3.1195e-86	4.0747e-81		1181	4.1017e-78	8.9906e-43		1181	9.0468e-95	1.718e-44		1181	2.1842e-76	2.0288e-137		1181	5.407e-68	1.6742e-48		1181	6.0637e-73	1.0692e-103		1181	1.3171e-130	5.6671e-96
			1183	4.6946e-25	2.4372e-58		1183	1.5045e-74	2.5123e-60		1183	1.1852e-05	6.6698e-116		1183	3.8358e-80	4.9124e-58		1183	4.4696e-59	3.0199e-49		1183	2.0836e-86	1.5644e-81		1183	2.867e-78	6.3097e-43		1183	5.7976e-95	1.3971e-44		1183	1.3388e-76	1.1576e-137		1183	3.6125e-68	1.0358e-48		1183	3.7953e-73	5.6556e-104		1183	6.3226e-131	3.3219e-96
			1185	3.9313e-25	1.4405e-58		1185	1.0595e-74	1.8557e-60		1185	1.1112e-05	3.32e-116		1185	2.2665e-80	3.0009e-58		1185	2.8025e-59	1.9148e-49		1185	1.3919e-86	6.0021e-82		1185	2.0044e-78	4.4282e-43		1185	3.7161e-95	1.1364e-44		1185	8.2056e-77	6.6077e-138		1185	2.4141e-68	6.4077e-49		1185	2.3762e-73	2.9917e-104		1185	3.0377e-131	1.9477e-96
			1187	3.292e-25	8.5132e-59		1187	7.4634e-75	1.3709e-60		1187	1.0419e-05	1.6527e-116		1187	1.3391e-80	1.8331e-58		1187	1.7576e-59	1.214e-49		1187	9.2996e-87	2.3013e-82		1187	1.4016e-78	3.1077e-43		1187	2.3823e-95	9.2446e-45		1187	5.0294e-77	3.773e-138		1187	1.6137e-68	3.9634e-49		1187	1.4881e-73	1.5827e-104		1187	1.4607e-131	1.1422e-96
			1189	2.7568e-25	5.0307e-59		1189	5.2583e-75	1.0129e-60		1189	9.769e-06	8.2277e-117		1189	7.9119e-81	1.1197e-58		1189	1.1024e-59	7.6958e-50		1189	6.2143e-87	8.8174e-83		1189	9.8032e-79	2.1809e-43		1189	1.5276e-95	7.5218e-45		1189	3.0826e-77	2.1552e-138		1189	1.079e-68	2.4511e-49		1189	9.3219e-74	8.3734e-105		1189	7.0293e-132	6.6998e-97
			1191	2.3085e-25	2.9726e-59		1191	3.7055e-75	7.4846e-61		1191	9.16e-06	4.0963e-117		1191	4.6743e-81	6.839e-59		1191	6.9155e-60	4.8778e-50		1191	4.1532e-87	3.3762e-83		1191	6.8578e-79	1.5306e-43		1191	9.7965e-96	6.121e-45		1191	1.8894e-77	1.2315e-138		1191	7.2159e-69	1.5157e-49		1191	5.8412e-74	4.4304e-105		1191	3.3853e-132	3.9308e-97
			1193	1.9332e-25	1.7563e-59		1193	2.6118e-75	5.5316e-61		1193	8.5893e-06	2.0396e-117		1193	2.7614e-81	4.1771e-59		1193	4.339e-60	3.0913e-50		1193	2.7761e-87	1.2919e-83		1193	4.7984e-79	1.0741e-43		1193	6.2839e-96	4.9819e-45		1193	1.1581e-77	7.0395e-139		1193	4.8271e-69	9.3713e-50		1193	3.6612e-74	2.3444e-105		1193	1.6315e-132	2.3068e-97
			1195	1.6189e-25	1.0376e-59		1195	1.8413e-75	4.0888e-61		1195	8.0543e-06	1.0156e-117		1195	1.6313e-81	2.5512e-59		1195	2.7229e-60	1.9589e-50		1195	1.8559e-87	4.9403e-84		1195	3.3581e-79	7.538e-44		1195	4.0314e-96	4.0554e-45		1195	7.0981e-78	4.0253e-139		1195	3.23e-69	5.7934e-50		1195	2.2955e-74	1.2406e-105		1195	7.8681e-133	1.354e-97
			1197	1.3557e-25	6.1292e-60		1197	1.2984e-75	3.0227e-61		1197	7.5529e-06	5.0574e-118		1197	9.6365e-82	1.5581e-59		1197	1.709e-60	1.2411e-50		1197	1.2409e-87	1.888e-84		1197	2.3506e-79	5.29e-44		1197	2.5869e-96	3.3017e-45		1197	4.3506e-78	2.3026e-139		1197	2.1619e-69	3.5811e-50		1197	1.4397e-74	6.5658e-106		1197	3.7969e-133	7.9494e-98
			1199	1.1353e-25	3.6204e-60		1199	9.1577e-76	2.235e-61		1199	7.0829e-06	2.5187e-118		1199	5.6923e-82	9.5154e-60		1199	1.0728e-60	7.8627e-51		1199	8.2986e-88	7.2105e-85		1199	1.6457e-79	3.7124e-44		1199	1.6602e-96	2.6885e-45		1199	2.6666e-78	1.3176e-139		1199	1.4473e-69	2.2133e-50		1199	9.0316e-75	3.4752e-106		1199	1.8334e-133	4.6682e-98
			1201	9.5069e-26	2.1383e-60		1201	6.4603e-76	1.6527e-61		1201	6.6424e-06	1.2544e-118		1201	3.3623e-82	5.811e-60		1201	6.7356e-61	4.9805e-51		1201	5.5504e-88	2.7521e-85		1201	1.1524e-79	2.6053e-44		1201	1.0657e-96	2.1896e-45		1201	1.6345e-78	7.5425e-140		1201	9.6923e-70	1.3678e-50		1201	5.6677e-75	1.8395e-106		1201	8.8577e-134	2.742e-98
			1203	7.9614e-26	1.2628e-60		1203	4.5584e-76	1.2224e-61		1203	6.2294e-06	6.2484e-119		1203	1.986e-82	3.5487e-60		1203	4.2297e-61	3.1544e-51		1203	3.7129e-88	1.0497e-85		1203	8.0714e-80	1.8284e-44		1203	6.8422e-97	1.7835e-45		1203	1.0018e-78	4.3191e-140		1203	6.4924e-70	8.4518e-51		1203	3.5577e-75	9.7379e-107		1203	4.2819e-134	1.6109e-98
			1205	6.6672e-26	7.4576e-61		1205	3.2171e-76	9.0419e-62		1205	5.8423e-06	3.1126e-119		1205	1.173e-82	2.167e-60		1205	2.6566e-61	1.9977e-51		1205	2.4841e-88	4.0016e-86		1205	5.6543e-80	1.2831e-44		1205	4.3937e-97	1.453e-45		1205	6.1407e-79	2.4741e-140		1205	4.3501e-70	5.2219e-51		1205	2.2339e-75	5.1555e-107		1205	2.071e-134	9.4665e-99
			1207	5.5834e-26	4.4037e-61		1207	2.2709e-76	6.6893e-62		1207	5.4793e-06	1.5506e-119		1207	6.9282e-83	1.3233e-60		1207	1.6688e-61	1.2649e-51		1207	1.6622e-88	1.5245e-86		1207	3.9619e-80	9.0046e-45		1207	2.8219e-97	1.1839e-45		1207	3.764e-79	1.4178e-140		1207	2.9155e-70	3.2259e-51		1207	1.4032e-75	2.7297e-107		1207	1.0021e-134	5.5643e-99
			1209	4.6758e-26	2.6002e-61		1209	1.6034e-76	4.9496e-62		1209	5.1391e-06	7.7255e-120		1209	4.0918e-83	8.0803e-61		1209	1.0485e-61	8.0088e-52		1209	1.1124e-88	5.8043e-87		1209	2.7766e-80	6.3193e-45		1209	1.8128e-97	9.6481e-46		1209	2.3072e-79	8.1273e-141		1209	1.9546e-70	1.9927e-51		1209	8.816e-76	1.4454e-107		1209	4.8516e-135	3.2714e-99
			1211	3.9158e-26	1.5352e-61		1211	1.1323e-76	3.6629e-62		1211	4.8202e-06	3.8493e-120		1211	2.4166e-83	4.934e-61		1211	6.589e-62	5.0701e-52		1211	7.4461e-89	2.2086e-87		1211	1.9463e-80	4.4348e-45		1211	1.1647e-97	7.8637e-46		1211	1.4142e-79	4.6606e-141		1211	1.3107e-70	1.2307e-51		1211	5.5408e-76	7.6545e-108		1211	2.3498e-135	1.9237e-99
			1213	3.2793e-26	9.0632e-62		1213	7.9979e-77	2.711e-62		1213	4.5211e-06	1.9182e-120		1213	1.4272e-83	3.0127e-61		1213	4.1414e-62	3.2094e-52		1213	4.9848e-89	8.3989e-88		1213	1.3645e-80	3.1123e-45		1213	7.4848e-98	6.4104e-46		1213	8.669e-80	2.6735e-141		1213	8.7923e-71	7.6006e-52		1213	3.4835e-76	4.054e-108		1213	1.1386e-135	1.1315e-99
			1215	2.7463e-26	5.3503e-62		1215	5.6504e-77	2.0068e-62		1215	4.2408e-06	9.5592e-121		1215	8.4286e-84	1.8395e-61		1215	2.6035e-62	2.0313e-52		1215	3.3376e-89	3.1921e-88		1215	9.5687e-81	2.1842e-45		1215	4.8108e-98	5.2265e-46		1215	5.314e-80	1.5342e-141		1215	5.8995e-71	4.6933e-52		1215	2.1907e-76	2.1473e-108		1215	5.5195e-136	6.6573e-100
			1217	2.3e-26	3.1582e-62		1217	3.9928e-77	1.4858e-62		1217	3.9779e-06	4.7643e-121		1217	4.9775e-84	1.1232e-61		1217	1.637e-62	1.2855e-52		1217	2.2351e-89	1.2125e-88		1217	6.7113e-81	1.5329e-45		1217	3.0927e-98	4.2619e-46		1217	3.2575e-80	8.807e-142		1217	3.9597e-71	2.8978e-52		1217	1.3782e-76	1.1375e-108		1217	2.6767e-136	3.9177e-100
			1219	1.9262e-26	1.8642e-62		1219	2.822e-77	1.1002e-62		1219	3.7315e-06	2.3747e-121		1219	2.9394e-84	6.8578e-62		1219	1.0295e-62	8.1349e-53		1219	1.497e-89	4.6028e-89		1219	4.7081e-81	1.0758e-45		1219	1.9886e-98	3.4759e-46		1219	1.9969e-80	5.0574e-142		1219	2.6585e-71	1.789e-52		1219	8.6728e-77	6.026e-109		1219	1.2986e-136	2.306e-100
			1221	1.6132e-26	1.1003e-62		1221	1.9949e-77	8.1476e-63		1221	3.5004e-06	1.1838e-121		1221	1.7358e-84	4.1871e-62		1221	6.4758e-63	5.1472e-53		1221	1.0028e-89	1.7463e-89		1221	3.3035e-81	7.5499e-46		1221	1.2789e-98	2.8353e-46		1221	1.2241e-80	2.9052e-142		1221	1.7854e-71	1.1044e-52		1221	5.4595e-77	3.1927e-109		1221	6.3021e-137	1.3577e-100
			1223	1.3511e-26	6.4936e-63		1223	1.4106e-77	6.0348e-63		1223	3.2837e-06	5.9017e-122		1223	1.025e-84	2.5564e-62		1223	4.0742e-63	3.2565e-53		1223	6.7183e-90	6.6218e-90		1223	2.3184e-81	5.2987e-46		1223	8.226e-99	2.3131e-46		1223	7.5045e-81	1.6695e-142		1223	1.1994e-71	6.8169e-53		1223	3.4379e-77	1.6918e-109		1223	3.0596e-137	7.9955e-101
			1225	1.1315e-26	3.8322e-63		1225	9.9757e-78	4.4706e-63		1225	3.0805e-06	2.9425e-122		1225	6.053e-85	1.5608e-62		1225	2.5638e-63	2.0601e-53		1225	4.5018e-90	2.5095e-90		1225	1.6274e-81	3.7188e-46		1225	5.2922e-99	1.8874e-46		1225	4.6007e-81	9.5969e-143		1225	8.0603e-72	4.2073e-53		1225	2.1656e-77	8.9654e-110		1225	1.4859e-137	4.7097e-101
			1227	9.4768e-27	2.2614e-63		1227	7.0564e-78	3.3123e-63		1227	2.89e-06	1.4673e-122		1227	3.5743e-85	9.5294e-63		1227	1.6136e-63	1.3031e-53		1227	3.017e-90	9.505e-91		1227	1.1426e-81	2.61e-46		1227	3.4053e-99	1.5402e-46		1227	2.8205e-81	5.5187e-143		1227	5.4183e-72	2.5965e-53		1227	1.3646e-77	4.7516e-110		1227	7.2186e-138	2.7749e-101
			1229	7.9371e-27	1.3344e-63		1229	4.9924e-78	2.4545e-63		1229	2.7114e-06	7.3171e-123		1229	2.1106e-85	5.818e-63		1229	1.0158e-63	8.2417e-54		1229	2.0223e-90	3.5982e-91		1229	8.0235e-82	1.8318e-46		1229	2.1916e-99	1.2571e-46		1229	1.7292e-81	3.1746e-143		1229	3.6435e-72	1.6022e-53		1229	8.6012e-78	2.5186e-110		1229	3.508e-138	1.6353e-101
			1231	6.6477e-27	7.8739e-64		1231	3.5328e-78	1.8191e-63		1231	2.5438e-06	3.6493e-123		1231	1.2463e-85	3.5521e-63		1231	6.3962e-64	5.2122e-54		1231	1.3557e-90	1.3614e-91		1231	5.6354e-82	1.2857e-46		1231	1.4108e-99	1.0262e-46		1231	1.0602e-81	1.8268e-143		1231	2.4508e-72	9.886e-54		1231	5.4234e-78	1.3351e-110		1231	1.7053e-138	9.64e-102
			1233	5.5678e-27	4.6458e-64		1233	2.5005e-78	1.3484e-63		1233	2.3867e-06	1.8203e-123		1233	7.3591e-86	2.1686e-63		1233	4.0283e-64	3.296e-54		1233	9.0898e-91	5.1481e-92		1233	3.9589e-82	9.0236e-47		1233	9.0831e-100	8.3788e-47		1233	6.5003e-82	1.0516e-143		1233	1.6491e-72	6.0993e-54		1233	3.4209e-78	7.0783e-111		1233	8.2925e-139	5.684e-102
			1235	4.6634e-27	2.741e-64		1235	1.7702e-78	9.9961e-64		1235	2.2394e-06	9.0802e-124		1235	4.3454e-86	1.324e-63		1235	2.5375e-64	2.0841e-54		1235	6.0956e-91	1.9457e-92		1235	2.7817e-82	6.3334e-47		1235	5.8491e-100	6.8419e-47		1235	3.9856e-82	6.0557e-144		1235	1.11e-72	3.7627e-54		1235	2.1585e-78	3.7531e-111		1235	4.0335e-139	3.3522e-102
			1237	3.906e-27	1.6171e-64		1237	1.2534e-78	7.4117e-64		1237	2.1012e-06	4.5301e-124		1237	2.5659e-86	8.0832e-64		1237	1.5988e-64	1.3177e-54		1237	4.0883e-91	7.3498e-93		1237	1.9549e-82	4.4453e-47		1237	3.7673e-100	5.5878e-47		1237	2.4438e-82	3.4883e-144		1237	7.4741e-73	2.321e-54		1237	1.3624e-78	1.9902e-111		1237	1.9625e-139	1.9775e-102
			1239	3.2716e-27	9.5398e-65		1239	8.8768e-79	5.4963e-64		1239	1.9716e-06	2.2603e-124		1239	1.5151e-86	4.9349e-64		1239	1.0075e-64	8.3304e-55		1239	2.7425e-91	2.7749e-93		1239	1.3742e-82	3.1202e-47		1239	2.4269e-100	4.5643e-47		1239	1.4985e-82	2.0101e-144		1239	5.0343e-73	1.4316e-54		1239	8.6022e-79	1.0555e-111		1239	9.5514e-140	1.1669e-102
			1241	2.7403e-27	5.6277e-65		1241	6.2879e-79	4.0765e-64		1241	1.85e-06	1.1279e-124		1241	8.9461e-87	3.0129e-64		1241	6.3509e-65	5.266e-55		1241	1.84e-91	1.0471e-93		1241	9.6614e-83	2.1901e-47		1241	1.5637e-100	3.7288e-47		1241	9.1886e-83	1.1587e-144		1241	3.3922e-73	8.8296e-55		1241	5.4334e-79	5.5982e-112		1241	4.6498e-140	6.887e-103
			1243	2.2953e-27	3.3197e-65		1243	4.455e-79	3.0239e-64		1243	1.736e-06	5.6289e-125		1243	5.2824e-87	1.8394e-64		1243	4.0041e-65	3.3286e-55		1243	1.2346e-91	3.9494e-94		1243	6.7939e-83	1.5373e-47		1243	1.0077e-100	3.0467e-47		1243	5.6346e-83	6.6818e-145		1243	2.2865e-73	5.4452e-55		1243	3.433e-79	2.9696e-112		1243	2.2642e-140	4.0658e-103
			1245	1.9226e-27	1.9582e-65		1245	3.157e-79	2.2434e-64		1245	1.6291e-06	2.8095e-125		1245	3.1191e-87	1.123e-64		1245	2.525e-65	2.1038e-55		1245	8.2859e-92	1.4888e-94		1245	4.7785e-83	1.0791e-47		1245	6.4955e-101	2.4898e-47		1245	3.4554e-83	3.8543e-145		1245	1.5418e-73	3.3578e-55		1245	2.1699e-79	1.5755e-112		1245	1.1029e-140	2.4009e-103
			1247	1.6105e-27	1.155e-65		1247	2.2376e-79	1.6647e-64		1247	1.5288e-06	1.4024e-125		1247	1.8418e-87	6.8561e-65		1247	1.5927e-65	1.3296e-55		1247	5.5617e-92	5.6097e-95		1247	3.3616e-83	7.5747e-48		1247	4.1876e-101	2.0349e-47		1247	2.1191e-83	2.2241e-145		1247	1.04e-73	2.0705e-55		1247	1.372e-79	8.3591e-113		1247	5.3732e-141	1.4181e-103
			1249	1.349e-27	6.8125e-66		1249	1.5863e-79	1.2354e-64		1249	1.4347e-06	7.0014e-126		1249	1.0875e-87	4.1858e-65		1249	1.0048e-65	8.402e-56		1249	3.7338e-92	2.1126e-95		1249	2.3653e-83	5.3172e-48		1249	2.7002e-101	1.6635e-47		1249	1.2996e-83	1.2839e-145		1249	7.0177e-74	1.2766e-55		1249	8.6783e-80	4.4357e-113		1249	2.6185e-141	8.3781e-104
			1251	1.13e-27	4.018e-66		1251	1.1247e-79	9.1696e-65		1251	1.3464e-06	3.4957e-126		1251	6.4215e-88	2.5556e-65		1251	6.341e-66	5.3092e-56		1251	2.507e-92	7.9521e-96		1251	1.6646e-83	3.7326e-48		1251	1.7415e-101	1.36e-47		1251	7.9705e-84	7.4135e-146		1251	4.7373e-74	7.8702e-56		1251	5.4911e-80	2.3541e-113		1251	1.2764e-141	4.9511e-104
			1253	9.466e-28	2.3697e-66		1253	7.9766e-80	6.8071e-65		1253	1.2636e-06	1.7456e-126		1253	3.7918e-88	1.5603e-65		1253	4.0024e-66	3.3546e-56		1253	1.6835e-92	2.9918e-96		1253	1.1717e-83	2.6203e-48		1253	1.1233e-101	1.1121e-47		1253	4.8886e-84	4.2823e-146		1253	3.1991e-74	4.8518e-56		1253	3.4757e-80	1.2495e-113		1253	6.2235e-142	2.9266e-104
			1255	7.9296e-28	1.3976e-66		1255	5.6581e-80	5.054e-65		1255	1.186e-06	8.7176e-127		1255	2.239e-88	9.526e-66		1255	2.5269e-66	2.1194e-56		1255	1.1308e-92	1.1251e-96		1255	8.2493e-84	1.8395e-48		1255	7.2477e-102	9.0946e-48		1255	2.9985e-84	2.4745e-146		1255	2.1613e-74	2.9908e-56		1255	2.2009e-80	6.6328e-114		1255	3.0351e-142	1.7304e-104
			1257	6.6428e-28	8.242e-67		1257	4.0142e-80	3.753e-65		1257	1.1131e-06	4.3542e-127		1257	1.3221e-88	5.816e-66		1257	1.5957e-66	1.3389e-56		1257	7.5959e-93	4.2289e-97		1257	5.809e-84	1.2914e-48		1257	4.677e-102	7.4388e-48		1257	1.8392e-84	1.4303e-146		1257	1.4607e-74	1.8435e-56		1257	1.3941e-80	3.5214e-114		1257	1.4806e-142	1.0234e-104
			1259	5.5648e-28	4.8605e-67		1259	2.8485e-80	2.7873e-65		1259	1.0448e-06	2.175e-127		1259	7.8069e-89	3.551e-66		1259	1.0079e-66	8.4581e-57		1259	5.1034e-93	1.5888e-97		1259	4.0914e-84	9.0664e-49		1259	3.0187e-102	6.0854e-48		1259	1.1282e-84	8.2707e-147		1259	9.8759e-75	1.1362e-56		1259	8.834e-81	1.8698e-114		1259	7.2241e-143	6.0539e-105
			1261	4.6619e-28	2.8663e-67		1261	2.0217e-80	2.0704e-65		1261	9.8065e-07	1.0866e-127		1261	4.61e-89	2.1681e-66		1261	6.3682e-67	5.3426e-57		1261	3.4293e-93	5.9662e-98		1261	2.8822e-84	6.3653e-49		1261	1.9487e-102	4.979e-48		1261	6.921e-85	4.7841e-147		1261	6.6801e-75	7.0024e-57		1261	5.6e-81	9.9291e-115		1261	3.5256e-143	3.5822e-105
			1263	3.9055e-28	1.6902e-67		1263	1.4352e-80	1.5381e-65		1263	9.2048e-07	5.4294e-128		1263	2.7222e-89	1.3238e-66		1263	4.0244e-67	3.3745e-57		1263	2.3047e-93	2.2394e-98		1263	2.0308e-84	4.469e-49		1263	1.2583e-102	4.0743e-48		1263	4.2458e-85	2.7682e-147		1263	4.5203e-75	4.3154e-57		1263	3.5512e-81	5.2734e-115		1263	1.7211e-143	2.1202e-105
			1265	3.272e-28	9.9669e-68		1265	1.019e-80	1.1429e-65		1265	8.6404e-07	2.7132e-128		1265	1.6075e-89	8.0826e-67		1265	2.5439e-67	2.1313e-57		1265	1.5492e-93	8.4018e-99		1265	1.4312e-84	3.1378e-49		1265	8.1259e-103	3.3345e-48		1265	2.6048e-85	1.6023e-147		1265	3.0601e-75	2.6592e-57		1265	2.2528e-81	2.8011e-115		1265	8.4034e-144	1.2552e-105
			1267	2.7412e-28	5.8771e-68		1267	7.2367e-81	8.4931e-66		1267	8.1108e-07	1.356e-128		1267	9.4929e-90	4.9351e-67		1267	1.6084e-67	1.346e-57		1267	1.0415e-93	3.1508e-99		1267	1.0088e-84	2.2031e-49		1267	5.2488e-103	2.7295e-48		1267	1.5981e-85	9.2779e-148		1267	2.0725e-75	1.6386e-57		1267	1.4297e-81	1.488e-115		1267	4.104e-144	7.4332e-106
			1269	2.2966e-28	3.4655e-68		1269	5.1402e-81	6.3125e-66		1269	7.6139e-07	6.7778e-129		1269	5.6059e-90	3.0134e-67		1269	1.0172e-67	8.4998e-58		1269	7.003e-94	1.1811e-99		1269	7.1122e-85	1.547e-49		1269	3.391e-103	2.2345e-48		1269	9.8056e-86	5.374e-148		1269	1.4043e-75	1.0096e-57		1269	9.0764e-82	7.9061e-116		1269	2.0048e-144	4.4029e-106
			1271	1.9242e-28	2.0434e-68		1271	3.6517e-81	4.6925e-66		1271	7.1476e-07	3.3883e-129		1271	3.3105e-90	1.84e-67		1271	6.4348e-68	5.3673e-58		1271	4.7095e-94	4.4252e-100		1271	5.0152e-85	1.0862e-49		1271	2.1912e-103	1.8296e-48		1271	6.0166e-86	3.1138e-148		1271	9.5189e-76	6.2204e-58		1271	5.7645e-82	4.2012e-116		1271	9.7954e-145	2.6087e-106
			1273	1.6121e-28	1.2048e-68		1273	2.5948e-81	3.4888e-66		1273	6.7101e-07	1.6941e-129		1273	1.9551e-90	1.1236e-67		1273	4.0716e-68	3.389e-58		1273	3.1677e-94	1.6573e-100		1273	3.5372e-85	7.6276e-50		1273	1.4162e-103	1.4983e-48		1273	3.692e-86	1.8049e-148		1273	6.4555e-76	3.8323e-58		1273	3.6624e-82	2.2327e-116		1273	4.7872e-145	1.546e-106
			1275	1.3508e-28	7.104e-69		1275	1.8441e-81	2.5942e-66		1275	6.2996e-07	8.471e-130		1275	1.1546e-90	6.8608e-68		1275	2.577e-68	2.1398e-58		1275	2.1309e-94	6.2043e-101		1275	2.4952e-85	5.3563e-50		1275	9.1547e-104	1.2272e-48		1275	2.2656e-86	1.0465e-148		1275	4.38e-76	2.3609e-58		1275	2.3278e-82	1.1867e-116		1275	2.3401e-145	9.1651e-107
			1277	1.1318e-28	4.1886e-69		1277	1.3109e-81	1.9293e-66		1277	5.9143e-07	4.2364e-130		1277	6.819e-91	4.1896e-68		1277	1.6315e-68	1.3509e-58		1277	1.4337e-94	2.3216e-101		1277	1.7606e-85	3.7614e-50		1277	5.919e-104	1.0052e-48		1277	1.3904e-86	6.0699e-149		1277	2.9731e-76	1.4543e-58		1277	1.4801e-82	6.3086e-117		1277	1.1441e-145	5.4346e-107
			1279	9.483e-29	2.4696e-69		1279	9.3199e-82	1.4351e-66		1279	5.5528e-07	2.119e-130		1279	4.0273e-91	2.5584e-68		1279	1.0331e-68	8.5287e-59		1279	9.6481e-95	8.6838e-102		1279	1.2424e-85	2.6415e-50		1279	3.8277e-104	8.2356e-49		1279	8.5331e-87	3.5219e-149		1279	2.0191e-76	8.9585e-59		1279	9.4149e-83	3.354e-117		1279	5.5953e-146	3.2234e-107
			1281	7.946e-29	1.4561e-69		1281	6.6274e-82	1.0676e-66		1281	5.2136e-07	1.06e-130		1281	2.3786e-91	1.5624e-68		1281	6.5439e-69	5.384e-59		1281	6.4935e-95	3.2468e-102		1281	8.7698e-86	1.8551e-50		1281	2.4758e-104	6.7482e-49		1281	5.2373e-87	2.0442e-149		1281	1.3719e-76	5.518e-59		1281	5.9911e-83	1.7835e-117		1281	2.737e-146	1.9124e-107
			1283	6.6582e-29	8.5848e-70		1283	4.7137e-82	7.9435e-67		1283	4.8952e-07	5.3033e-131		1283	1.4049e-91	9.5414e-69		1283	4.1462e-69	3.3986e-59		1283	4.3711e-95	1.2134e-102		1283	6.1913e-86	1.3029e-50		1283	1.6017e-104	5.5303e-49		1283	3.2146e-87	1.1869e-149		1283	9.3261e-77	3.3987e-59		1283	3.8139e-83	9.4847e-118		1283	1.3391e-146	1.1349e-107
			1285	5.5793e-29	5.0615e-70		1285	3.3532e-82	5.9112e-67		1285	4.5963e-07	2.6537e-131		1285	8.2977e-92	5.8271e-69		1285	2.6277e-69	2.1453e-59		1285	2.9428e-95	4.5331e-103		1285	4.3719e-86	9.1509e-51		1285	1.0364e-104	4.5328e-49		1285	1.9732e-87	6.8936e-150		1285	6.3429e-77	2.0932e-59		1285	2.4288e-83	5.0447e-118		1285	6.5531e-147	6.7366e-108
			1287	4.6753e-29	2.9841e-70		1287	2.3858e-82	4.3996e-67		1287	4.3159e-07	1.328e-131		1287	4.9012e-92	3.5588e-69		1287	1.6657e-69	1.3541e-59		1287	1.9816e-95	1.6928e-103		1287	3.0877e-86	6.4274e-51		1287	6.7074e-105	3.7158e-49		1287	1.2113e-87	4.0053e-150		1287	4.3161e-77	1.2892e-59		1287	1.5474e-83	2.6836e-118		1287	3.2076e-147	3.9999e-108
			1289	3.9178e-29	1.7594e-70		1289	1.6979e-82	3.275e-67		1289	4.0527e-07	6.6472e-132		1289	2.895e-92	2.1735e-69		1289	1.0563e-69	8.5463e-60		1289	1.3345e-95	6.319e-104		1289	2.1811e-86	4.5146e-51		1289	4.3418e-105	3.0465e-49		1289	7.4363e-88	2.3279e-150		1289	2.9385e-77	7.9391e-60		1289	9.8625e-84	1.4278e-118		1289	1.5704e-147	2.3756e-108
			1291	3.2832e-29	1.0373e-70		1291	1.2085e-82	2.4383e-67		1291	3.8056e-07	3.3275e-132		1291	1.7101e-92	1.3275e-69		1291	6.6996e-70	5.3938e-60		1291	8.9891e-96	2.3579e-104		1291	1.5411e-86	3.1712e-51		1291	2.8111e-105	2.4981e-49		1291	4.5654e-88	1.3535e-150		1291	2.0016e-77	4.889e-60		1291	6.2884e-84	7.5972e-119		1291	7.6903e-148	1.4113e-108
			1293	2.7514e-29	6.1155e-71		1293	8.6033e-83	1.8156e-67		1293	3.5738e-07	1.666e-132		1293	1.0102e-92	8.1084e-70		1293	4.2506e-70	3.404e-60		1293	6.0558e-96	8.7947e-105		1293	1.089e-86	2.2276e-51		1293	1.8204e-105	2.0487e-49		1293	2.8031e-88	7.8719e-151		1293	1.3642e-77	3.0106e-60		1293	4.0112e-84	4.0431e-119		1293	3.7667e-148	8.3868e-109
			1295	2.3059e-29	3.6055e-71		1295	6.1259e-83	1.3521e-67		1295	3.3561e-07	8.3423e-133		1295	5.9675e-93	4.9527e-70		1295	2.6976e-70	2.1482e-60		1295	4.0804e-96	3.2791e-105		1295	7.6975e-87	1.5649e-51		1295	1.179e-105	1.6804e-49		1295	1.7212e-88	4.5799e-151		1295	9.3022e-78	1.8538e-60		1295	2.5597e-84	2.152e-119		1295	1.8454e-148	4.9852e-109
			1297	1.9325e-29	2.1257e-71		1297	4.3627e-83	1.0071e-67		1297	3.1518e-07	4.1779e-133		1297	3.5254e-93	3.0253e-70		1297	1.7125e-70	1.3556e-60		1297	2.7498e-96	1.2222e-105		1297	5.4418e-87	1.0993e-51		1297	7.638e-106	1.3785e-49		1297	1.0569e-88	2.6655e-151		1297	6.3465e-78	1.1415e-60		1297	1.6341e-84	1.1456e-119		1297	9.0428e-149	2.964e-109
			1299	1.6196e-29	1.2533e-71		1299	3.1075e-83	7.5027e-68		1299	2.96e-07	2.0927e-133		1299	2.0827e-93	1.848e-70		1299	1.0874e-70	8.5541e-61		1299	1.8534e-96	4.5534e-106		1299	3.8478e-87	7.7233e-52		1299	4.9491e-106	1.131e-49		1299	6.4904e-89	1.5519e-151		1299	4.3324e-78	7.0284e-61		1299	1.0436e-84	6.0993e-120		1299	4.4322e-149	1.7628e-109
			1301	1.3574e-29	7.3889e-72		1301	2.2139e-83	5.5901e-68		1301	2.78e-07	1.0483e-133		1301	1.2305e-93	1.1289e-70		1301	6.9071e-71	5.3976e-61		1301	1.2494e-96	1.6958e-106		1301	2.7213e-87	5.4262e-52		1301	3.2074e-106	9.2811e-50		1301	3.986e-89	9.0382e-152		1301	2.9591e-78	4.3274e-61		1301	6.6679e-85	3.2479e-120		1301	2.1729e-149	1.0487e-109
			1303	1.1377e-29	4.3563e-72		1303	1.5776e-83	4.1657e-68		1303	2.611e-07	5.2526e-134		1303	7.27e-94	6.8965e-71		1303	4.3885e-71	3.4057e-61		1303	8.4238e-97	6.3136e-107		1303	1.925e-87	3.8124e-52		1303	2.079e-106	7.617e-50		1303	2.4482e-89	5.2657e-152		1303	2.0222e-78	2.6643e-61		1303	4.262e-85	1.7297e-120		1303	1.0655e-149	6.2405e-110
			1305	9.5358e-30	2.5684e-72		1305	1.1243e-83	3.1048e-68		1305	2.4524e-07	2.6321e-134		1305	4.2955e-94	4.2133e-71		1305	2.7891e-71	2.1488e-61		1305	5.6805e-97	2.3497e-107		1305	1.3619e-87	2.6788e-52		1305	1.3479e-106	6.2522e-50		1305	1.5037e-89	3.0688e-152		1305	1.3828e-78	1.6403e-61		1305	2.7254e-85	9.2134e-121		1305	5.2257e-150	3.7145e-110
			1307	7.9928e-30	1.5143e-72		1307	8.0145e-84	2.3144e-68		1307	2.3034e-07	1.3192e-134		1307	2.5381e-94	2.5741e-71		1307	1.7731e-71	1.3557e-61		1307	3.8312e-97	8.7417e-108		1307	9.6376e-88	1.8823e-52		1307	8.7406e-107	5.1327e-50		1307	9.2369e-90	1.7891e-152		1307	9.4605e-79	1.0098e-61		1307	1.7435e-85	4.9083e-121		1307	2.5636e-150	2.2116e-110
			1309	6.6996e-30	8.9279e-73		1309	5.714e-84	1.7255e-68		1309	2.1636e-07	6.6126e-135		1309	1.4998e-94	1.5727e-71		1309	1.1276e-71	8.5535e-62		1309	2.5844e-97	3.2511e-108		1309	6.8213e-88	1.3227e-52		1309	5.6691e-107	4.2143e-50		1309	5.6744e-90	1.0434e-152		1309	6.4764e-79	6.2168e-62		1309	1.1158e-85	2.6152e-121		1309	1.2579e-150	1.3171e-110
			1311	5.6158e-30	5.2638e-73		1311	4.0746e-84	1.2866e-68		1311	2.0323e-07	3.3152e-135		1311	8.8624e-95	9.6093e-72		1311	7.1727e-72	5.3963e-62		1311	1.7436e-97	1.2087e-108		1311	4.829e-88	9.2948e-53		1311	3.6776e-107	3.4606e-50		1311	3.4861e-90	6.0872e-153		1311	4.4361e-79	3.8271e-62		1311	7.1441e-86	1.3936e-121		1311	6.1738e-151	7.8466e-111
			1313	4.7075e-30	3.1035e-73		1313	2.9061e-84	9.595e-69		1313	1.9091e-07	1.6623e-135		1313	5.2373e-95	5.8716e-72		1313	4.5641e-72	3.4043e-62		1313	1.1765e-97	4.4919e-109		1313	3.4192e-88	6.532e-53		1313	2.3862e-107	2.8422e-50		1313	2.1419e-90	3.5524e-153		1313	3.0404e-79	2.3559e-62		1313	4.5761e-86	7.4277e-122		1313	3.0308e-151	4.6757e-111
			1315	3.9462e-30	1.8299e-73		1315	2.073e-84	7.1568e-69		1315	1.7933e-07	8.3364e-136		1315	3.0951e-95	3.5879e-72		1315	2.905e-72	2.1476e-62		1315	7.9403e-98	1.6689e-109		1315	2.4215e-88	4.5907e-53		1315	1.5486e-107	2.3346e-50		1315	1.3161e-90	2.0739e-153		1315	2.0851e-79	1.4502e-62		1315	2.9324e-86	3.9594e-122		1315	1.4882e-151	2.787e-111
			1317	3.3081e-30	1.0789e-73		1317	1.4791e-84	5.339e-69		1317	1.6847e-07	4.1813e-136		1317	1.8292e-95	2.1925e-72		1317	1.8496e-72	1.3548e-62		1317	5.3596e-98	6.1981e-110		1317	1.7152e-88	3.2265e-53		1317	1.0052e-107	1.9179e-50		1317	8.0871e-91	1.2111e-153		1317	1.4308e-79	8.9271e-63		1317	1.8799e-86	2.1109e-122		1317	7.3089e-152	1.6617e-111
			1319	2.7732e-30	6.3615e-74		1319	1.0555e-84	3.9835e-69		1319	1.5826e-07	2.0976e-136		1319	1.0811e-95	1.3399e-72		1319	1.178e-72	8.5461e-63		1319	3.6183e-98	2.3012e-110		1319	1.2152e-88	2.2678e-53		1319	6.526e-108	1.5759e-50		1319	4.9698e-91	7.0752e-154		1319	9.8238e-80	5.4951e-63		1319	1.2057e-86	1.1256e-122		1319	3.5904e-152	9.9104e-112
			1321	2.3249e-30	3.7509e-74		1321	7.5333e-85	2.9727e-69		1321	1.4868e-07	1.0524e-136		1321	6.3903e-96	8.1885e-73		1321	7.505e-73	5.3908e-63		1321	2.4432e-98	8.541e-111		1321	8.6108e-89	1.594e-53		1321	4.2377e-108	1.295e-50		1321	3.0544e-91	4.1347e-154		1321	6.7492e-80	3.3824e-63		1321	7.7363e-87	6.0029e-123		1321	1.7642e-152	5.9123e-112
			1323	1.9492e-30	2.2117e-74		1323	5.3778e-85	2.2186e-69		1323	1.3969e-07	5.2813e-137		1323	3.7773e-96	5.0046e-73		1323	4.7828e-73	3.4004e-63		1323	1.6499e-98	3.169e-111		1323	6.1029e-89	1.1205e-53		1323	2.7524e-108	1.0643e-50		1323	1.8773e-91	2.4171e-154		1323	4.6398e-80	2.0819e-63		1323	4.9661e-87	3.2019e-123		1323	8.6705e-153	3.5281e-112
			1325	1.6342e-30	1.3041e-74		1325	3.8397e-85	1.6562e-69		1325	1.3124e-07	2.6507e-137		1325	2.2328e-96	3.0588e-73		1325	3.049e-73	2.1449e-63		1325	1.1144e-98	1.1754e-111		1325	4.3263e-89	7.8767e-54		1325	1.788e-108	8.7486e-51		1325	1.154e-91	1.4135e-154		1325	3.1916e-80	1.2815e-63		1325	3.1893e-87	1.7081e-123		1325	4.2623e-153	2.1059e-112
			1327	1.3701e-30	7.6899e-75		1327	2.742e-85	1.2365e-69		1327	1.233e-07	1.3306e-137		1327	1.32e-96	1.8697e-73		1327	1.9443e-73	1.3529e-63		1327	7.5284e-99	4.3586e-112		1327	3.0674e-89	5.5374e-54		1327	1.1617e-108	7.1923e-51		1327	7.0938e-92	8.2685e-155		1327	2.1968e-80	7.8874e-64		1327	2.049e-87	9.1139e-124		1327	2.0958e-153	1.2574e-112
			1329	1.1488e-30	4.5346e-75		1329	1.9585e-85	9.2326e-70		1329	1.1585e-07	6.6804e-138		1329	7.8034e-97	1.1429e-73		1329	1.2403e-73	8.5333e-64		1329	5.0867e-99	1.6157e-112		1329	2.1753e-89	3.893e-54		1329	7.5498e-109	5.9137e-51		1329	4.3611e-92	4.8385e-155		1329	1.513e-80	4.8547e-64		1329	1.3171e-87	4.8636e-124		1329	1.0307e-153	7.5099e-113
			1331	9.6323e-31	2.674e-75		1331	1.3991e-85	6.8951e-70		1331	1.0886e-07	3.3546e-138		1331	4.6136e-97	6.9864e-74		1331	7.9141e-74	5.3822e-64		1331	3.4374e-99	5.9874e-113		1331	1.5429e-89	2.7371e-54		1331	4.9074e-109	4.8631e-51		1331	2.6814e-92	2.8324e-155		1331	1.0427e-80	2.988e-64		1331	8.4694e-88	2.5959e-124		1331	5.0705e-154	4.4866e-113
			1333	8.0767e-31	1.5769e-75		1333	9.9967e-86	5.1502e-70		1333	1.0229e-07	1.6848e-138		1333	2.7278e-97	4.271e-74		1333	5.0516e-74	3.3946e-64		1333	2.3233e-99	2.2181e-113		1333	1.0946e-89	1.9245e-54		1333	3.1905e-109	3.9997e-51		1333	1.6487e-92	1.6586e-155		1333	7.1903e-81	1.839e-64		1333	5.4487e-88	1.3857e-124		1333	2.4949e-154	2.6812e-113
			1335	6.7725e-31	9.299e-76		1335	7.144e-86	3.8474e-70		1335	9.6114e-08	8.4628e-139		1335	1.6129e-97	2.6112e-74		1335	3.2255e-74	2.141e-64		1335	1.5705e-99	8.2149e-114		1335	7.767e-90	1.3532e-54		1335	2.0747e-109	3.29e-51		1335	1.0139e-92	9.7155e-156		1335	4.9616e-81	1.1319e-64		1335	3.5069e-88	7.3986e-125		1335	1.2279e-154	1.6027e-113
			1337	5.6791e-31	5.4839e-76		1337	5.1062e-86	2.8747e-70		1337	9.0318e-08	4.2517e-139		1337	9.5375e-98	1.5965e-74		1337	2.0602e-74	1.3503e-64		1337	1.0618e-99	3.0416e-114		1337	5.5123e-90	9.516e-55		1337	1.3494e-109	2.7067e-51		1337	6.235e-93	5.693e-156		1337	3.4258e-81	6.9662e-65		1337	2.2582e-88	3.9508e-125		1337	6.0448e-155	9.5832e-114
			1339	4.7624e-31	3.2341e-76		1339	3.6504e-86	2.1482e-70		1339	8.4873e-08	2.1364e-139		1339	5.6401e-98	9.7616e-75		1339	1.3163e-74	8.5165e-65		1339	7.1802e-100	1.1258e-114		1339	3.9129e-90	6.692e-55		1339	8.778e-110	2.2271e-51		1339	3.8348e-93	3.3371e-156		1339	2.3669e-81	4.2874e-65		1339	1.4547e-88	2.1101e-125		1339	2.9764e-155	5.7319e-114
			1341	3.9938e-31	1.9074e-76		1341	2.6101e-86	1.6056e-70		1341	7.9759e-08	1.0737e-139		1341	3.3355e-98	5.969e-75		1341	8.4132e-75	5.3712e-65		1341	4.8561e-100	4.1659e-115		1341	2.7781e-90	4.7063e-55		1341	5.7114e-110	1.8327e-51		1341	2.3587e-93	1.9568e-156		1341	1.6363e-81	2.6387e-65		1341	9.3756e-89	1.1271e-125		1341	1.466e-155	3.4293e-114
			1343	3.3493e-31	1.1249e-76		1343	1.8666e-86	1.2002e-70		1343	7.4956e-08	5.3969e-140		1343	1.9727e-98	3.6501e-75		1343	5.379e-75	3.3875e-65		1343	3.2849e-100	1.5411e-115		1343	1.9728e-90	3.31e-55		1343	3.7169e-110	1.5084e-51		1343	1.451e-93	1.1478e-156		1343	1.132e-81	1.624e-65		1343	6.0453e-89	6.0219e-126		1343	7.2219e-156	2.0523e-114
			1345	2.8089e-31	6.635e-77		1345	1.3351e-86	8.9731e-71		1345	7.0444e-08	2.7133e-140		1345	1.1668e-98	2.2322e-75		1345	3.4403e-75	2.1364e-65		1345	2.2224e-100	5.6996e-116		1345	1.4012e-90	2.3281e-55		1345	2.4194e-110	1.2416e-51		1345	8.9262e-94	6.7348e-157		1345	7.8358e-82	9.9947e-66		1345	3.8997e-89	3.2178e-126		1345	3.5586e-156	1.2286e-114
			1347	2.3558e-31	3.9134e-77		1347	9.5513e-87	6.7096e-71		1347	6.6205e-08	1.3643e-140		1347	6.9018e-99	1.3652e-75		1347	2.201e-75	1.3473e-65		1347	1.5038e-100	2.1073e-116		1347	9.9539e-91	1.6376e-55		1347	1.5752e-110	1.0222e-51		1347	5.4919e-94	3.9531e-157		1347	5.4275e-82	6.1512e-66		1347	2.5168e-89	1.7198e-126		1347	1.754e-156	7.3569e-115
			1349	1.9759e-31	2.3083e-77		1349	6.8342e-87	5.0179e-71		1349	6.2224e-08	6.8613e-141		1349	4.0827e-99	8.3499e-76		1349	1.4087e-75	8.4971e-66		1349	1.0177e-100	7.7894e-117		1349	7.0725e-91	1.152e-55		1349	1.0257e-110	8.4163e-52		1349	3.3792e-94	2.3211e-157		1349	3.7618e-82	3.7857e-66		1349	1.625e-89	9.1928e-127		1349	8.6471e-157	4.4067e-115
			1351	1.6572e-31	1.3616e-77		1351	4.8908e-87	3.7534e-71		1351	5.8483e-08	3.4513e-141		1351	2.4153e-99	5.1074e-76		1351	9.0187e-76	5.3587e-66		1351	6.8888e-101	2.8785e-117		1351	5.0262e-91	8.1038e-56		1351	6.6805e-111	6.9307e-52		1351	2.0794e-94	1.3633e-157		1351	2.6089e-82	2.3299e-66		1351	1.0497e-89	4.9147e-127		1351	4.2641e-157	2.6404e-115
			1353	1.39e-31	8.0317e-78		1353	3.5007e-87	2.8079e-71		1353	5.497e-08	1.7363e-141		1353	1.4289e-99	3.1242e-76		1353	5.776e-76	3.3795e-66		1353	4.6637e-101	1.0634e-117		1353	3.5727e-91	5.7012e-56		1353	4.352e-111	5.7082e-52		1353	1.2797e-94	8.0105e-158		1353	1.8105e-82	1.4339e-66		1353	6.784e-90	2.628e-127		1353	2.1032e-157	1.5825e-115
			1355	1.166e-31	4.7379e-78		1355	2.5062e-87	2.1009e-71		1355	5.1668e-08	8.7369e-142		1355	8.4544e-100	1.9112e-76		1355	3.7005e-76	2.1313e-66		1355	3.1578e-101	3.9277e-118		1355	2.54e-91	4.0112e-56		1355	2.8356e-111	4.7019e-52		1355	7.8762e-95	4.7083e-158		1355	1.2572e-82	8.8249e-67		1355	4.3864e-90	1.4055e-127		1355	1.0377e-157	9.4872e-116
			1357	9.7805e-32	2.795e-78		1357	1.7945e-87	1.5722e-71		1357	4.8567e-08	4.397e-142		1357	5.0025e-100	1.1693e-76		1357	2.3716e-76	1.3441e-66		1357	2.1385e-101	1.4503e-118		1357	1.8061e-91	2.8223e-56		1357	1.848e-111	3.8736e-52		1357	4.8481e-95	2.7683e-158		1357	8.7355e-83	5.4312e-67		1357	2.8374e-90	7.5182e-128		1357	5.1209e-158	5.6895e-116
			1359	8.2045e-32	1.6489e-78		1359	1.2851e-87	1.1767e-71		1359	4.5653e-08	2.2133e-142		1359	2.9602e-100	7.1538e-77		1359	1.5205e-76	8.4763e-67		1359	1.4485e-101	5.3541e-119		1359	1.2845e-91	1.9859e-56		1359	1.2046e-111	3.1916e-52		1359	2.9844e-95	1.6282e-158		1359	6.0735e-83	3.3426e-67		1359	1.8363e-90	4.0223e-128		1359	2.5278e-158	3.413e-116
			1361	6.8826e-32	9.7283e-79		1361	9.205e-88	8.8088e-72		1361	4.2915e-08	1.1143e-142		1361	1.7518e-100	4.3772e-77		1361	9.7514e-77	5.3456e-67		1361	9.8128e-102	1.9761e-119		1361	9.1376e-92	1.3975e-56		1361	7.8535e-112	2.6301e-52		1361	1.8373e-95	9.5794e-159		1361	4.2253e-83	2.0572e-67		1361	1.189e-90	2.1524e-128		1361	1.2481e-158	2.048e-116
			1363	5.774e-32	5.7397e-79		1363	6.5944e-88	6.5951e-72		1363	4.0343e-08	5.611e-143		1363	1.0368e-100	2.6785e-77		1363	6.2562e-77	3.3712e-67		1363	6.6487e-102	7.2914e-120		1363	6.5013e-92	9.8348e-57		1363	5.1213e-112	2.1677e-52		1363	1.1313e-95	5.638e-159		1363	2.9413e-83	1.2661e-67		1363	7.7019e-91	1.1519e-128		1363	6.1639e-159	1.2293e-116
			1365	4.8441e-32	3.3866e-79		1365	4.7251e-88	4.9385e-72		1365	3.7926e-08	2.8259e-143		1365	6.1364e-101	1.6391e-77		1365	4.0152e-77	2.126e-67		1365	4.5057e-102	2.6898e-120		1365	4.6265e-92	6.9216e-57		1365	3.3402e-112	1.7868e-52		1365	6.9659e-96	3.3194e-159		1365	2.0488e-83	7.7925e-68		1365	4.9915e-91	6.1664e-129		1365	3.045e-159	7.3806e-117
			1367	4.0641e-32	1.9982e-79		1367	3.3862e-88	3.6986e-72		1367	3.5655e-08	1.4235e-143		1367	3.6323e-101	1.0031e-77		1367	2.5779e-77	1.3408e-67		1367	3.0539e-102	9.9206e-121		1367	3.293e-92	4.8716e-57		1367	2.179e-112	1.473e-52		1367	4.2897e-96	1.955e-159		1367	1.4279e-83	4.796e-68		1367	3.2364e-91	3.3015e-129		1367	1.5046e-159	4.4327e-117
			1369	3.4098e-32	1.1791e-79		1369	2.4271e-88	2.7704e-72		1369	3.3521e-08	7.1718e-144		1369	2.1502e-101	6.1396e-78		1369	1.6557e-77	8.4556e-68		1369	2.0702e-102	3.6581e-121		1369	2.3443e-92	3.429e-57		1369	1.4218e-112	1.2145e-52		1369	2.642e-96	1.1518e-159		1369	9.9582e-84	2.9518e-68		1369	2.0995e-91	1.7679e-129		1369	7.4366e-160	2.6631e-117
			1371	2.8609e-32	6.958e-80		1371	1.74e-88	2.0755e-72		1371	3.1515e-08	3.614e-144		1371	1.2729e-101	3.758e-78		1371	1.0638e-77	5.3325e-68		1371	1.4036e-102	1.3486e-121		1371	1.6692e-92	2.4138e-57		1371	9.2791e-113	1.0015e-52		1371	1.6273e-96	6.7879e-160		1371	6.9488e-84	1.8168e-68		1371	1.3626e-91	9.4692e-130		1371	3.6766e-160	1.6004e-117
			1373	2.4005e-32	4.1061e-80		1373	1.2476e-88	1.5551e-72		1373	2.9631e-08	1.8215e-144		1373	7.5363e-102	2.3004e-78		1373	6.8371e-78	3.363e-68		1373	9.5182e-103	4.9709e-122		1373	1.1888e-92	1.6992e-57		1373	6.057e-113	8.26e-53		1373	1.0024e-96	4.0017e-160		1373	4.8517e-84	1.1182e-68		1373	8.8476e-92	5.0727e-130		1373	1.8181e-160	9.6205e-118
			1375	2.0143e-32	2.4233e-80		1375	8.9473e-89	1.1654e-72		1375	2.786e-08	9.1821e-145		1375	4.4622e-102	1.4083e-78		1375	4.3961e-78	2.1209e-68		1375	6.4556e-103	1.8319e-122		1375	8.4676e-93	1.1963e-57		1375	3.9546e-113	6.8133e-53		1375	6.1757e-97	2.36e-160		1375	3.3895e-84	6.8824e-69		1375	5.7477e-92	2.7181e-130		1375	8.9935e-161	5.785e-118
			1377	1.6902e-32	1.4302e-80		1377	6.4176e-89	8.7351e-73		1377	2.6195e-08	4.6296e-145		1377	2.6423e-102	8.6217e-79		1377	2.8276e-78	1.3376e-68		1377	4.3792e-103	6.7497e-123		1377	6.0327e-93	8.4227e-58		1377	2.5824e-113	5.6207e-53		1377	3.805e-97	1.3923e-160		1377	2.3694e-84	4.2361e-69		1377	3.7357e-92	1.4567e-130		1377	4.4498e-161	3.4797e-118
			1379	1.4184e-32	8.4413e-81		1379	4.604e-89	6.5482e-73		1379	2.4631e-08	2.3347e-145		1379	1.5648e-102	5.2788e-79		1379	1.8194e-78	8.436e-69		1379	2.9711e-103	2.4867e-123		1379	4.2988e-93	5.9306e-58		1379	1.6867e-113	4.6375e-53		1379	2.3446e-97	8.2163e-161		1379	1.6572e-84	2.6074e-69		1379	2.4292e-92	7.8083e-131		1379	2.2023e-161	2.0937e-118
			1381	1.1903e-32	4.9825e-81		1381	3.3034e-89	4.9095e-73		1381	2.3161e-08	1.1776e-145		1381	9.2671e-103	3.2323e-79		1381	1.1711e-78	5.3204e-69		1381	2.0161e-103	9.1601e-124		1381	3.0638e-93	4.1761e-58		1381	1.1019e-113	3.8268e-53		1381	1.4449e-97	4.8504e-161		1381	1.1597e-84	1.6049e-69		1381	1.5804e-92	4.1864e-131		1381	1.0903e-161	1.2601e-118
			1383	9.9893e-33	2.9411e-81		1383	2.3707e-89	3.6815e-73		1383	2.1779e-08	5.9406e-146		1383	5.4888e-103	1.9794e-79		1383	7.541e-79	3.3555e-69		1383	1.3683e-103	3.3741e-124		1383	2.1841e-93	2.9408e-58		1383	7.2002e-114	3.1583e-53		1383	8.905e-98	2.8644e-161		1383	8.1206e-85	9.8787e-70		1383	1.0286e-92	2.245e-131		1383	5.3989e-162	7.5864e-119
			1385	8.3836e-33	1.7362e-81		1385	1.7016e-89	2.7611e-73		1385	2.0481e-08	2.9975e-146		1385	3.2512e-103	1.2122e-79		1385	4.8577e-79	2.1163e-69		1385	9.2883e-104	1.2429e-124		1385	1.5572e-93	2.0711e-58		1385	4.7057e-114	2.6069e-53		1385	5.4889e-98	1.6921e-161		1385	5.6892e-85	6.0807e-70		1385	6.6985e-93	1.2042e-131		1385	2.6742e-162	4.5688e-119
			1387	7.0363e-33	1.0249e-81		1387	1.2215e-89	2.0712e-73		1387	1.926e-08	1.5128e-146		1387	1.926e-103	7.4244e-80		1387	3.1303e-79	1.3348e-69		1387	6.306e-104	4.5785e-125		1387	1.1105e-93	1.4587e-58		1387	3.0761e-114	2.152e-53		1387	3.3836e-98	9.9991e-162		1387	3.988e-85	3.743e-70		1387	4.3643e-93	6.4608e-132		1387	1.325e-162	2.7523e-119
			1389	5.9057e-33	6.051e-82		1389	8.7707e-90	1.5539e-73		1389	1.8113e-08	7.6361e-147		1389	1.141e-103	4.5476e-80		1389	2.018e-79	8.4187e-70		1389	4.282e-104	1.6871e-125		1389	7.9207e-94	1.0275e-58		1389	2.0112e-114	1.7768e-53		1389	2.086e-98	5.9108e-162		1389	2.797e-85	2.3041e-70		1389	2.8448e-93	3.4671e-132		1389	6.5668e-163	1.6586e-119
			1391	4.957e-33	3.5726e-82		1391	6.2985e-90	1.1659e-73		1391	1.7034e-08	3.8553e-147		1391	6.7605e-104	2.7857e-80		1391	1.3014e-79	5.3099e-70		1391	2.9081e-104	6.219e-126		1391	5.6506e-94	7.2375e-59		1391	1.3152e-114	1.4672e-53		1391	1.2862e-98	3.4952e-162		1391	1.9628e-85	1.4184e-70		1391	1.8553e-93	1.8611e-132		1391	3.2555e-163	9.9976e-120
			1393	4.1608e-33	2.1094e-82		1393	4.5239e-90	8.75e-74		1393	1.6021e-08	1.9468e-147		1393	4.0059e-104	1.7066e-80		1393	8.3962e-80	3.3491e-70		1393	1.9754e-104	2.2941e-126		1393	4.0319e-94	5.0985e-59		1393	8.6027e-115	1.2117e-53		1393	7.9312e-99	2.0675e-162		1393	1.378e-85	8.7314e-71		1393	1.2105e-93	9.9926e-133		1393	1.6144e-163	6.0283e-120
			1395	3.4927e-33	1.2456e-82		1395	3.2499e-90	6.5676e-74		1395	1.5068e-08	9.8327e-148		1395	2.3739e-104	1.0456e-80		1395	5.4189e-80	2.1125e-70		1395	1.342e-104	8.4716e-127		1395	2.8774e-94	3.592e-59		1395	5.6281e-115	1.0008e-53		1395	4.8912e-99	1.2234e-162		1395	9.6801e-86	5.3752e-71		1395	7.9024e-94	5.3667e-133		1395	8.0079e-164	3.636e-120
			1397	2.9319e-33	7.3553e-83		1397	2.335e-90	4.9304e-74		1397	1.4172e-08	4.9671e-148		1397	1.4068e-104	6.4064e-81		1397	3.4988e-80	1.3325e-70		1397	9.1188e-105	3.1334e-127		1397	2.0539e-94	2.5308e-59		1397	3.6828e-115	8.2676e-54		1397	3.0168e-99	7.2417e-163		1397	6.8033e-86	3.3091e-71		1397	5.1613e-94	2.8832e-133		1397	3.9734e-164	2.1938e-120
			1399	2.4613e-33	4.3437e-83		1399	1.678e-90	3.7019e-74		1399	1.333e-08	2.5097e-148		1399	8.3384e-105	3.9257e-81		1399	2.2599e-80	8.4049e-71		1399	6.1972e-105	1.1617e-127		1399	1.4664e-94	1.7832e-59		1399	2.4103e-115	6.8306e-54		1399	1.8609e-99	4.288e-163		1399	4.7839e-86	2.0372e-71		1399	3.3727e-94	1.5494e-133		1399	1.9721e-164	1.324e-120
			1401	2.0663e-33	2.5654e-83		1401	1.206e-90	2.7799e-74		1401	1.2538e-08	1.2683e-148		1401	4.9426e-105	2.4058e-81		1401	1.4603e-80	5.3017e-71		1401	4.2124e-105	4.322e-128		1401	1.0471e-94	1.2566e-59		1401	1.5778e-115	5.6442e-54		1401	1.148e-99	2.5399e-163		1401	3.3655e-86	1.2542e-71		1401	2.205e-94	8.3294e-134		1401	9.7911e-165	7.9934e-121
			1403	1.7348e-33	1.5152e-83		1403	8.6698e-91	2.0879e-74		1403	1.1793e-08	6.4111e-149		1403	2.93e-105	1.4744e-81		1403	9.4394e-81	3.3443e-71		1403	2.8637e-105	1.6158e-128		1403	7.4786e-95	8.8553e-60		1403	1.0331e-115	4.6644e-54		1403	7.0829e-100	1.5049e-163		1403	2.3688e-86	7.7222e-72		1403	1.4423e-94	4.4793e-134		1403	4.8625e-165	4.8273e-121
			1405	1.4565e-33	8.9496e-84		1405	6.2335e-91	1.5684e-74		1405	1.1094e-08	3.2412e-149		1405	1.7371e-105	9.0374e-82		1405	6.1042e-81	2.1097e-71		1405	1.9472e-105	6.0828e-129		1405	5.3423e-95	6.241e-60		1405	6.7657e-116	3.8553e-54		1405	4.3705e-100	8.92e-164		1405	1.6681e-86	4.7545e-72		1405	9.4386e-95	2.4098e-134		1405	2.4156e-165	2.9161e-121
			1407	1.2229e-33	5.2866e-84		1407	4.4825e-91	1.1783e-74		1407	1.0436e-08	1.639e-149		1407	1.0299e-105	5.5398e-82		1407	3.949e-81	1.3308e-71		1407	1.3242e-105	2.3119e-129		1407	3.817e-95	4.3988e-60		1407	4.4317e-116	3.1869e-54		1407	2.6971e-100	5.2888e-164		1407	1.1752e-86	2.9274e-72		1407	6.18e-95	1.297e-134		1407	1.2004e-165	1.7622e-121
			1409	1.0268e-33	3.123e-84		1409	3.224e-91	8.8542e-75		1409	9.8169e-09	8.2896e-150		1409	6.1072e-106	3.3961e-82		1409	2.5558e-81	8.3956e-72		1409	9.007e-106	8.9011e-130		1409	2.7277e-95	3.1006e-60		1409	2.9034e-116	2.6347e-54		1409	1.6646e-100	3.1369e-164		1409	8.2835e-87	1.8025e-72		1409	4.0484e-95	6.9839e-135		1409	5.967e-166	1.0652e-121
			1411	8.6223e-34	1.845e-84		1411	2.3192e-91	6.6543e-75		1411	9.2352e-09	4.1935e-150		1411	3.6217e-106	2.0822e-82		1411	1.6548e-81	5.2965e-72		1411	6.1274e-106	3.4858e-130		1411	1.9497e-95	2.1857e-60		1411	1.9026e-116	2.1786e-54		1411	1.0275e-100	1.8612e-164		1411	5.8412e-87	1.1099e-72		1411	2.6534e-95	3.7625e-135		1411	2.967e-166	6.4409e-122
			1413	7.2404e-34	1.0901e-84		1413	1.6686e-91	5.0018e-75		1413	8.6883e-09	2.1218e-150		1413	2.148e-106	1.2767e-82		1413	1.0718e-81	3.3415e-72		1413	4.1692e-106	1.3949e-130		1413	1.3938e-95	1.5409e-60		1413	1.247e-116	1.8016e-54		1413	6.3429e-101	1.1046e-164		1413	4.1209e-87	6.8346e-73		1413	1.7399e-95	2.0282e-135		1413	1.4758e-166	3.8958e-122
			1415	6.0802e-34	6.441e-85		1415	1.2007e-91	3.7603e-75		1415	8.1739e-09	1.0738e-150		1415	1.274e-106	7.8288e-83		1415	6.9453e-82	2.1081e-72		1415	2.8372e-106	5.7305e-131		1415	9.966e-96	1.0864e-60		1415	8.1749e-117	1.49e-54		1415	3.9161e-101	6.5582e-165		1415	2.9085e-87	4.2088e-73		1415	1.1415e-95	1.094e-135		1415	7.3431e-167	2.3571e-122
			1417	5.1061e-34	3.806e-85		1417	8.6416e-92	2.8273e-75		1417	7.6903e-09	5.4354e-151		1417	7.5576e-107	4.8012e-83		1417	4.5023e-82	1.3301e-72		1417	1.9311e-106	2.4266e-131		1417	7.1273e-96	7.6603e-61		1417	5.3603e-117	1.2325e-54		1417	2.418e-101	3.895e-165		1417	2.0537e-87	2.5918e-73		1417	7.4931e-96	5.9047e-136		1417	3.6549e-167	1.4266e-122
			1419	4.2883e-34	2.2492e-85		1419	6.2205e-92	2.1262e-75		1419	7.2355e-09	2.7519e-151		1419	4.4836e-107	2.9447e-83		1419	2.9198e-82	8.3919e-73		1419	1.3146e-106	1.0619e-131		1419	5.0982e-96	5.4017e-61		1419	3.5154e-117	1.0197e-54		1419	1.4932e-101	2.314e-165		1419	1.4507e-87	1.5962e-73		1419	4.921e-96	3.1896e-136		1419	1.8197e-167	8.6371e-123
			1421	3.6016e-34	1.3292e-85		1421	4.4785e-92	1.5992e-75		1421	6.8078e-09	1.3935e-151		1421	2.6602e-107	1.8062e-83		1421	1.8943e-82	5.295e-73		1421	8.951e-107	4.8054e-132		1421	3.6474e-96	3.8093e-61		1421	2.306e-117	8.4369e-55		1421	9.2224e-102	1.3752e-165		1421	1.0252e-87	9.8303e-74		1421	3.2335e-96	1.7245e-136		1421	9.0632e-168	5.2308e-123
			1423	3.025e-34	7.8562e-86		1423	3.2248e-92	1.203e-75		1423	6.4056e-09	7.0582e-152		1423	1.5785e-107	1.108e-83		1423	1.2295e-82	3.341e-73		1423	6.0956e-107	2.2451e-132		1423	2.61e-96	2.6866e-61		1423	1.513e-117	6.9816e-55		1423	5.6965e-102	8.1758e-166		1423	7.2478e-88	6.0544e-74		1423	2.1257e-96	9.3326e-137		1423	4.5155e-168	3.1689e-123
			1425	2.5408e-34	4.6437e-86		1425	2.3225e-92	9.0512e-76		1425	6.0273e-09	3.5757e-152		1425	9.3671e-108	6.7977e-84		1425	7.9834e-83	2.1082e-73		1425	4.1517e-107	1.0793e-132		1425	1.868e-96	1.8949e-61		1425	9.9286e-118	5.7782e-55		1425	3.5191e-102	4.8622e-166		1425	5.1261e-88	3.729e-74		1425	1.3982e-96	5.0562e-137		1425	2.2505e-168	1.9203e-123
			1427	2.1342e-34	2.745e-86		1427	1.6729e-92	6.811e-76		1427	5.6715e-09	1.8118e-152		1427	5.5593e-108	4.1708e-84		1427	5.186e-83	1.3303e-73		1427	2.8282e-107	5.3157e-133		1427	1.3372e-96	1.3366e-61		1427	6.5168e-118	4.7828e-55		1427	2.1742e-102	2.8925e-166		1427	3.6269e-88	2.2969e-74		1427	9.201e-97	2.7428e-137		1427	1.1221e-168	1.1641e-123
			1429	1.7928e-34	1.6227e-86		1429	1.2053e-92	5.1261e-76		1429	5.3369e-09	9.1826e-153		1429	3.2997e-108	2.5593e-84		1429	3.3702e-83	8.3949e-74		1429	1.927e-107	2.6696e-133		1429	9.5737e-97	9.429e-62		1429	4.2783e-118	3.9594e-55		1429	1.3434e-102	1.7213e-166		1429	2.5672e-88	1.4148e-74		1429	6.0581e-97	1.49e-137		1429	5.5963e-169	7.059e-124
			1431	1.506e-34	9.5938e-87		1431	8.6846e-93	3.8586e-76		1431	5.0222e-09	4.6548e-153		1431	1.9588e-108	1.5706e-84		1431	2.1911e-83	5.2977e-74		1431	1.3132e-107	1.3612e-133		1431	6.8558e-97	6.6521e-62		1431	2.8093e-118	3.2782e-55		1431	8.3021e-103	1.0247e-166		1431	1.8178e-88	8.715e-75		1431	3.9908e-97	8.1069e-138		1431	2.7921e-169	4.2819e-124
			1433	1.2652e-34	5.6725e-87		1433	6.2588e-93	2.905e-76		1433	4.7262e-09	2.3601e-153		1433	1.1629e-108	9.6393e-85		1433	1.4251e-83	3.3433e-74		1433	8.9501e-108	7.0199e-134		1433	4.9104e-97	4.6934e-62		1433	1.8451e-118	2.7145e-55		1433	5.1311e-103	6.1019e-167		1433	1.2876e-88	5.3686e-75		1433	2.6303e-97	4.4189e-138		1433	1.3936e-169	2.5981e-124
			1435	1.0629e-34	3.3542e-87		1435	4.5113e-93	2.1874e-76		1435	4.4478e-09	1.1969e-153		1435	6.9044e-109	5.9166e-85		1435	9.2734e-84	2.11e-74		1435	6.1011e-108	3.651e-134		1435	3.5177e-97	3.3117e-62		1435	1.2121e-118	2.2481e-55		1435	3.1717e-103	3.6349e-167		1435	9.1243e-89	3.3073e-75		1435	1.7345e-97	2.4135e-138		1435	6.9582e-170	1.577e-124
			1437	8.9302e-35	1.9835e-87		1437	3.2523e-93	1.6473e-76		1437	4.1859e-09	6.0712e-154		1437	4.0998e-109	3.632e-85		1437	6.0367e-84	1.3317e-74		1437	4.1598e-108	1.9105e-134		1437	2.5205e-97	2.337e-62		1437	7.9638e-119	1.862e-55		1437	1.9607e-103	2.166e-167		1437	6.4679e-89	2.0376e-75		1437	1.1444e-97	1.3212e-138		1437	3.4755e-170	9.575e-125
			1439	7.5031e-35	1.173e-87		1439	2.345e-93	1.2408e-76		1439	3.9395e-09	3.0802e-154		1439	2.4347e-109	2.2298e-85		1439	3.9314e-84	8.4054e-75		1439	2.8366e-108	1.0042e-134		1439	1.8063e-97	1.6493e-62		1439	5.2336e-119	1.5425e-55		1439	1.2123e-103	1.2911e-167		1439	4.5865e-89	1.2554e-75		1439	7.5541e-98	7.2515e-139		1439	1.7366e-170	5.8154e-125
			1441	6.3044e-35	6.9379e-88		1441	1.6911e-93	9.3472e-77		1441	3.7078e-09	1.5631e-154		1441	1.4461e-109	1.3691e-85		1441	2.5615e-84	5.3054e-75		1441	1.9347e-108	5.2947e-135		1441	1.2948e-97	1.164e-62		1441	3.4402e-119	1.2779e-55		1441	7.4962e-104	7.6987e-168		1441	3.2535e-89	7.7347e-76		1441	4.9891e-98	3.9914e-139		1441	8.681e-171	3.5332e-125
			1443	5.2974e-35	4.1038e-88		1443	1.2198e-93	7.0427e-77		1443	3.4898e-09	7.9336e-155		1443	8.5894e-110	8.4067e-86		1443	1.6696e-84	3.3489e-75		1443	1.3198e-108	2.7981e-135		1443	9.2823e-98	8.2162e-63		1443	2.2617e-119	1.0589e-55		1443	4.6359e-104	4.5921e-168		1443	2.3087e-89	4.7659e-76		1443	3.2968e-98	2.204e-139		1443	4.3411e-171	2.1473e-125
			1445	4.4515e-35	2.4276e-88		1445	8.7994e-94	5.3072e-77		1445	3.2847e-09	4.0277e-155		1445	5.1026e-110	5.1627e-86		1445	1.0888e-84	2.114e-75		1445	9.0043e-109	1.4812e-135		1445	6.6559e-98	5.7999e-63		1445	1.4873e-119	8.7753e-56		1445	2.8673e-104	2.74e-168		1445	1.6388e-89	2.9367e-76		1445	2.1796e-98	1.2213e-139		1445	2.1718e-171	1.3055e-125
			1447	3.7408e-35	1.4361e-88		1447	6.3489e-94	4e-77		1447	3.0918e-09	2.0452e-155		1447	3.0315e-110	3.1708e-86		1447	7.1029e-85	1.3345e-75		1447	6.1444e-109	7.8497e-136		1447	4.7736e-98	4.0945e-63		1447	9.7823e-120	7.2731e-56		1447	1.7737e-104	1.6355e-168		1447	1.1637e-89	1.8097e-76		1447	1.4418e-98	6.7944e-140		1447	1.0869e-171	7.9391e-126
			1449	3.1437e-35	8.4969e-89		1449	4.5816e-94	3.0153e-77		1449	2.9102e-09	1.0387e-155		1449	1.8013e-110	1.9476e-86		1449	4.6359e-85	8.4246e-76		1449	4.1936e-109	4.1639e-136		1449	3.4242e-98	2.8909e-63		1449	6.4354e-120	6.0289e-56		1449	1.0973e-104	9.7649e-169		1449	8.2657e-90	1.1152e-76		1449	9.5421e-99	3.7961e-140		1449	5.4422e-172	4.8297e-126
			1451	2.6421e-35	5.0276e-89		1451	3.3068e-94	2.2733e-77		1451	2.7395e-09	5.2768e-156		1451	1.0704e-110	1.1964e-86		1451	3.0271e-85	5.3187e-76		1451	2.8626e-109	2.2102e-136		1451	2.4567e-98	2.0412e-63		1451	4.2345e-120	4.9982e-56		1451	6.7895e-105	5.8323e-169		1451	5.8731e-90	6.873e-77		1451	6.3185e-99	2.1309e-140		1451	2.7261e-172	2.939e-126
			1453	2.2205e-35	2.9751e-89		1453	2.3871e-94	1.7142e-77		1453	2.5788e-09	2.6812e-156		1453	6.3616e-111	7.3506e-87		1453	1.9774e-85	3.358e-76		1453	1.9544e-109	1.1738e-136		1453	1.7629e-98	1.4414e-63		1453	2.7868e-120	4.1442e-56		1453	4.2015e-105	3.4846e-169		1453	4.1743e-90	4.236e-77		1453	4.1861e-99	1.2021e-140		1453	1.3661e-172	1.7891e-126
			1455	1.8664e-35	1.7607e-89		1455	1.7234e-94	1.2928e-77		1455	2.4276e-09	1.3627e-156		1455	3.7812e-111	4.5165e-87		1455	1.2923e-85	2.1202e-76		1455	1.3346e-109	6.2362e-137		1455	1.2653e-98	1.0179e-63		1455	1.8345e-120	3.4366e-56		1455	2.6003e-105	2.0826e-169		1455	2.9679e-90	2.6109e-77		1455	2.7748e-99	6.8185e-141		1455	6.8492e-173	1.0894e-126
			1457	1.5688e-35	1.042e-89		1457	1.2445e-94	9.7518e-78		1457	2.2854e-09	6.927e-157		1457	2.2477e-111	2.7754e-87		1457	8.4496e-86	1.3387e-76		1457	9.115e-110	3.3144e-137		1457	9.0832e-99	7.1893e-64		1457	1.2078e-120	2.8501e-56		1457	1.6095e-105	1.2451e-169		1457	2.1107e-90	1.6093e-77		1457	1.8403e-99	3.8895e-141		1457	3.4354e-173	6.6362e-127
			1459	1.3187e-35	6.168e-90		1459	8.9883e-95	7.3569e-78		1459	2.1515e-09	3.522e-157		1459	1.3363e-111	1.7057e-87		1459	5.5271e-86	8.4535e-77		1459	6.2264e-110	1.7621e-137		1459	6.5217e-99	5.0781e-64		1459	7.9541e-121	2.3641e-56		1459	9.9638e-106	7.4468e-170		1459	1.5016e-90	9.9204e-78		1459	1.2211e-99	2.232e-141		1459	1.724e-173	4.0437e-127
			1461	1.1085e-35	3.6512e-90		1461	6.4927e-95	5.5511e-78		1461	2.0256e-09	1.7912e-157		1461	7.9455e-112	1.0484e-87		1461	3.617e-86	5.3382e-77		1461	4.2539e-110	9.3701e-138		1461	4.6834e-99	3.5871e-64		1461	5.2392e-121	1.9612e-56		1461	6.1689e-106	4.4551e-170		1461	1.0685e-90	6.1155e-78		1461	8.107e-100	1.2888e-141		1461	8.6555e-174	2.4647e-127
			1463	9.3188e-36	2.1615e-90		1463	4.6908e-95	4.1892e-78		1463	1.9071e-09	9.1111e-158		1463	4.7248e-112	6.4445e-88		1463	2.3681e-86	3.3712e-77		1463	2.9068e-110	4.9839e-138		1463	3.364e-99	2.5342e-64		1463	3.4517e-121	1.6272e-56		1463	3.8199e-106	2.6662e-170		1463	7.6061e-91	3.7702e-78		1463	5.3851e-100	7.4886e-142		1463	4.3477e-174	1.5028e-127
			1465	7.8343e-36	1.2798e-90		1465	3.3895e-95	3.1619e-78		1465	1.7955e-09	4.6356e-158		1465	2.81e-112	3.9619e-88		1465	1.5511e-86	2.1291e-77		1465	1.9866e-110	2.6515e-138		1465	2.4167e-99	1.7905e-64		1465	2.2745e-121	1.3502e-56		1465	2.3657e-106	1.5961e-170		1465	5.4157e-91	2.3244e-78		1465	3.5789e-100	4.3793e-142		1465	2.185e-174	9.1662e-128
			1467	6.5866e-36	7.5779e-91		1467	2.4496e-95	2.3869e-78		1467	1.6906e-09	2.3591e-158		1467	1.6713e-112	2.4359e-88		1467	1.0165e-86	1.3447e-77		1467	1.358e-110	1.411e-138		1467	1.7365e-99	1.2651e-64		1467	1.4991e-121	1.1205e-56		1467	1.4652e-106	9.5585e-171		1467	3.8572e-91	1.4332e-78		1467	2.3798e-100	2.5775e-142		1467	1.0987e-174	5.5926e-128
			1469	5.5379e-36	4.4875e-91		1469	1.7706e-95	1.8022e-78		1469	1.5918e-09	1.2008e-158		1469	9.9421e-113	1.4979e-88		1469	6.6641e-87	8.4931e-78		1469	9.2844e-111	7.5096e-139		1469	1.2479e-99	8.9399e-65		1469	9.8823e-122	9.3003e-57		1469	9.0766e-107	5.726e-171		1469	2.7479e-91	8.8371e-79		1469	1.5833e-100	1.5267e-142		1469	5.5273e-175	3.4134e-128
			1471	4.6563e-36	2.6576e-91		1471	1.2801e-95	1.3609e-78		1471	1.4989e-09	6.1135e-159		1471	5.9149e-113	9.2116e-89		1471	4.371e-87	5.3646e-78		1471	6.3486e-111	3.9977e-139		1471	8.9703e-100	6.318e-65		1471	6.516e-122	7.7203e-57		1471	5.6233e-107	3.4313e-171		1471	1.9582e-91	5.4493e-79		1471	1.0539e-100	9.0984e-143		1471	2.7822e-175	2.084e-128
			1473	3.9153e-36	1.5741e-91		1473	9.2556e-96	1.0278e-78		1473	1.4114e-09	3.1133e-159		1473	3.5194e-113	5.6656e-89		1473	2.8683e-87	3.3887e-78		1473	4.3419e-111	2.1285e-139		1473	6.4491e-100	4.4654e-65		1473	4.2973e-122	6.4095e-57		1473	3.4844e-107	2.0569e-171		1473	1.3958e-91	3.3605e-79		1473	7.019e-101	5.4549e-143		1473	1.4012e-175	1.2728e-128
			1475	3.2924e-36	9.3241e-92		1475	6.6935e-96	7.7639e-79		1475	1.3291e-09	1.5858e-159		1475	2.0943e-113	3.485e-89		1475	1.8831e-87	2.1407e-78		1475	2.97e-111	1.1335e-139		1475	4.6373e-100	3.1564e-65		1475	2.8347e-122	5.3219e-57		1475	2.1593e-107	1.2334e-171		1475	9.9518e-92	2.0725e-79		1475	4.6771e-101	3.2891e-143		1475	7.0612e-176	7.7758e-129
			1477	2.7687e-36	5.5236e-92		1477	4.8414e-96	5.8657e-79		1477	1.2516e-09	8.0789e-160		1477	1.2464e-113	2.1439e-89		1477	1.2368e-87	1.3524e-78		1477	2.032e-111	6.0378e-140		1477	3.3352e-100	2.2313e-65		1477	1.8702e-122	4.4195e-57		1477	1.3383e-107	7.3984e-172		1477	7.0973e-92	1.2782e-79		1477	3.1182e-101	1.994e-143		1477	3.5604e-176	4.7521e-129
			1479	2.3284e-36	3.2725e-92		1479	3.5023e-96	4.4322e-79		1479	1.1786e-09	4.1169e-160		1479	7.4187e-114	1.3191e-89		1479	8.1274e-88	8.5444e-79		1479	1.3904e-111	3.2167e-140		1479	2.3992e-100	1.5774e-65		1479	1.2342e-122	3.6705e-57		1479	8.2958e-108	4.4393e-172		1479	5.0629e-92	7.8841e-80		1479	2.08e-101	1.2149e-143		1479	1.7963e-176	2.9051e-129
			1481	1.9583e-36	1.939e-92		1481	2.534e-96	3.3496e-79		1481	1.11e-09	2.0984e-160		1481	4.4163e-114	8.1166e-90		1481	5.3431e-88	5.3985e-79		1481	9.5159e-112	1.714e-140		1481	1.7261e-100	1.1153e-65		1481	8.1462e-123	3.0489e-57		1481	5.143e-108	2.6646e-172		1481	3.6126e-92	4.8633e-80		1481	1.3882e-101	7.4373e-144		1481	9.0685e-177	1.7766e-129
			1483	1.647e-36	1.149e-92		1483	1.8338e-96	2.5318e-79		1483	1.0453e-09	1.0698e-160		1483	2.6293e-114	4.995e-90		1483	3.5144e-88	3.4111e-79		1483	6.5137e-112	9.1349e-141		1483	1.2421e-100	7.8865e-66		1483	5.378e-123	2.5328e-57		1483	3.1889e-108	1.5999e-172		1483	2.5783e-92	3.0001e-80		1483	9.27e-102	4.5724e-144		1483	4.5811e-177	1.0869e-129
			1485	1.3853e-36	6.8096e-93		1485	1.3272e-96	1.914e-79		1485	9.8452e-10	5.4552e-161		1485	1.5655e-114	3.0743e-90		1485	2.3126e-88	2.1555e-79		1485	4.4595e-112	4.8694e-141		1485	8.9402e-101	5.5771e-66		1485	3.5512e-123	2.1044e-57		1485	1.9775e-108	9.6096e-173		1485	1.8406e-92	1.8508e-80		1485	6.1934e-102	2.8222e-144		1485	2.3157e-177	6.651e-130
			1487	1.1652e-36	4.0361e-93		1487	9.6076e-97	1.4472e-79		1487	9.2725e-10	2.7824e-161		1487	9.3229e-115	1.8923e-90		1487	1.5225e-88	1.3621e-79		1487	3.0536e-112	2.5962e-141		1487	6.4359e-101	3.9443e-66		1487	2.3454e-123	1.7487e-57		1487	1.2265e-108	5.7737e-173		1487	1.3143e-92	1.1419e-80		1487	4.1401e-102	1.7482e-144		1487	1.1713e-177	4.0715e-130
			1489	9.8019e-37	2.3924e-93		1489	6.956e-97	1.0944e-79		1489	8.7335e-10	1.4195e-161		1489	5.5525e-115	1.165e-90		1489	1.0028e-88	8.6085e-80		1489	2.0913e-112	1.3844e-141		1489	4.6339e-101	2.7898e-66		1489	1.5494e-123	1.4533e-57		1489	7.6077e-109	3.4701e-173		1489	9.3873e-93	7.0455e-81		1489	2.769e-102	1.0863e-144		1489	5.9291e-178	2.4932e-130
			1491	8.2457e-37	1.4183e-93		1491	5.037e-97	8.2775e-80		1491	8.226e-10	7.2435e-162		1491	3.3074e-115	7.1726e-91		1491	6.6082e-89	5.4407e-80		1491	1.4325e-112	7.3842e-142		1491	3.3371e-101	1.9735e-66		1491	1.0237e-123	1.2079e-57		1491	4.7197e-109	2.0863e-173		1491	6.7063e-93	4.3474e-81		1491	1.8529e-102	6.7704e-145		1491	3.0033e-178	1.5273e-130
			1493	6.9368e-37	8.4086e-94		1493	3.648e-97	6.2616e-80		1493	7.7483e-10	3.6971e-162		1493	1.9703e-115	4.4166e-91		1493	4.3567e-89	3.4388e-80		1493	9.8142e-113	3.9392e-142		1493	2.4036e-101	1.3961e-66		1493	6.7655e-124	1.0041e-57		1493	2.9284e-109	1.2547e-173		1493	4.7921e-93	2.6828e-81		1493	1.2406e-102	4.2304e-145		1493	1.5224e-178	9.3585e-131
			1495	5.836e-37	4.9858e-94		1495	2.6424e-97	4.7375e-80		1495	7.2985e-10	1.8874e-162		1495	1.1739e-115	2.7199e-91		1495	2.8737e-89	2.1737e-80		1495	6.7249e-113	2.1019e-142		1495	1.7316e-101	9.8775e-67		1495	4.472e-124	8.348e-58		1495	1.8172e-109	7.5487e-174		1495	3.425e-93	1.6556e-81		1495	8.3106e-103	2.6495e-145		1495	7.723e-179	5.7366e-131
			1497	4.9102e-37	2.9566e-94		1497	1.9144e-97	3.5849e-80		1497	6.875e-10	9.6379e-163		1497	6.9951e-116	1.6752e-91		1497	1.8964e-89	1.3741e-80		1497	4.6089e-113	1.1217e-142		1497	1.2477e-101	6.9891e-67		1497	2.9567e-124	6.9412e-58		1497	1.1278e-109	4.5429e-174		1497	2.4485e-93	1.0218e-81		1497	5.5701e-103	1.6627e-145		1497	3.9208e-179	3.5176e-131
			1499	4.1314e-37	1.7535e-94		1499	1.3872e-97	2.7131e-80		1499	6.4764e-10	4.9226e-163		1499	4.1688e-116	1.0319e-91		1499	1.252e-89	8.6866e-81		1499	3.1592e-113	5.9875e-143		1499	8.9919e-102	4.9458e-67		1499	1.9552e-124	5.7722e-58		1499	7.0008e-110	2.7349e-174		1499	1.7508e-93	6.307e-82		1499	3.7353e-103	1.0454e-145		1499	1.9921e-179	2.1576e-131
			1501	3.4763e-37	1.04e-94		1501	1.0053e-97	2.0537e-80		1501	6.101e-10	2.5148e-163		1501	2.4847e-116	6.3572e-92		1501	8.2703e-90	5.4918e-81		1501	2.1659e-113	3.1966e-143		1501	6.4815e-102	3.5002e-67		1501	1.2932e-124	4.8008e-58		1501	4.3462e-110	1.647e-174		1501	1.2522e-93	3.8931e-82		1501	2.5062e-103	6.5831e-146		1501	1.013e-179	1.3239e-131
			1503	2.9253e-37	6.1694e-95		1503	7.2866e-98	1.5548e-80		1503	5.7475e-10	1.2851e-163		1503	1.4812e-116	3.9169e-92		1503	5.4656e-90	3.4723e-81		1503	1.4851e-113	1.707e-143		1503	4.6728e-102	2.4774e-67		1503	8.5554e-125	3.9933e-58		1503	2.6985e-110	9.9213e-175		1503	8.9581e-94	2.4033e-82		1503	1.6824e-103	4.1516e-146		1503	5.1555e-180	8.1262e-132
			1505	2.4617e-37	3.66e-95		1505	5.2824e-98	1.1773e-80		1505	5.4147e-10	6.5682e-164		1505	8.8305e-117	2.4136e-92		1505	3.6138e-90	2.1955e-81		1505	1.0185e-113	9.1169e-144		1505	3.3695e-102	1.7536e-67		1505	5.6611e-125	3.322e-58		1505	1.6758e-110	5.9785e-175		1505	6.4098e-94	1.4837e-82		1505	1.13e-103	2.6215e-146		1505	2.6261e-180	4.9895e-132
			1507	2.0717e-37	2.1716e-95		1507	3.8301e-98	8.9155e-81		1507	5.1013e-10	3.3579e-164		1507	5.2653e-117	1.4875e-92		1507	2.3905e-90	1.3884e-81		1507	6.9865e-114	4.8703e-144		1507	2.4301e-102	1.2414e-67		1507	3.7467e-125	2.764e-58		1507	1.0408e-110	3.6038e-175		1507	4.5874e-94	9.1606e-83		1507	7.5942e-104	1.6572e-146		1507	1.3389e-180	3.0646e-132
			1509	1.7435e-37	1.2886e-95		1509	2.7775e-98	6.7529e-81		1509	4.8062e-10	1.7171e-164		1509	3.1399e-117	9.1684e-93		1509	1.5821e-90	8.7799e-82		1509	4.7932e-114	2.6022e-144		1509	1.753e-102	8.789e-68		1509	2.4802e-125	2.2999e-58		1509	6.4649e-111	2.1731e-175		1509	3.2838e-94	5.6563e-83		1509	5.1062e-104	1.0487e-146		1509	6.8321e-181	1.883e-132
			1511	1.4675e-37	7.6471e-96		1511	2.0145e-98	5.1157e-81		1511	4.5284e-10	8.7823e-165		1511	1.8727e-117	5.6518e-93		1511	1.0476e-90	5.5527e-82		1511	3.289e-114	1.3907e-144		1511	1.2647e-102	6.2231e-68		1511	1.6422e-125	1.9141e-58		1511	4.0163e-111	1.3108e-175		1511	2.3512e-94	3.4928e-83		1511	3.4351e-104	6.642e-147		1511	3.4897e-181	1.1573e-132
			1513	1.2352e-37	4.5386e-96		1513	1.4613e-98	3.876e-81		1513	4.2667e-10	4.493e-165		1513	1.1171e-117	3.4844e-93		1513	6.9401e-91	3.512e-82		1513	2.2572e-114	7.4334e-145		1513	9.1265e-103	4.4067e-68		1513	1.0875e-125	1.5931e-58		1513	2.4955e-111	7.909e-176		1513	1.6838e-94	2.157e-83		1513	2.3122e-104	4.2102e-147		1513	1.7842e-181	7.1158e-133
			1515	1.0397e-37	2.6941e-96		1515	1.0603e-98	2.9372e-81		1515	4.0202e-10	2.2991e-165		1515	6.6641e-118	2.1485e-93		1515	4.5999e-91	2.2214e-82		1515	1.5494e-114	3.9741e-145		1515	6.587e-103	3.1208e-68		1515	7.2038e-126	1.3262e-58		1515	1.5508e-111	4.7737e-176		1515	1.2061e-94	1.3322e-83		1515	1.5571e-104	2.6707e-147		1515	9.131e-182	4.3766e-133
			1517	8.7518e-38	1.5993e-96		1517	7.6937e-99	2.2261e-81		1517	3.7881e-10	1.1768e-165		1517	3.9762e-118	1.3249e-93		1517	3.0503e-91	1.4052e-82		1517	1.0637e-114	2.1251e-145		1517	4.755e-103	2.2104e-68		1517	4.7727e-126	1.1041e-58		1517	9.6384e-112	2.8823e-176		1517	8.6408e-95	8.2282e-84		1517	1.0492e-104	1.6953e-147		1517	4.6778e-182	2.6927e-133
			1519	7.3675e-38	9.4954e-97		1519	5.5838e-99	1.6875e-81		1519	3.5695e-10	6.0246e-166		1519	2.3727e-118	8.1714e-94		1519	2.0238e-91	8.8897e-83		1519	7.304e-115	1.1366e-145		1519	3.4332e-103	1.5657e-68		1519	3.1627e-126	9.193e-59		1519	5.9913e-112	1.7408e-176		1519	6.1919e-95	5.0826e-84		1519	7.0735e-105	1.0767e-147		1519	2.3989e-182	1.6573e-133
			1521	6.2025e-38	5.6382e-97		1521	4.0532e-99	1.2794e-81		1521	3.3637e-10	3.0851e-166		1521	1.4161e-118	5.0404e-94		1521	1.3433e-91	5.6242e-83		1521	5.0162e-115	6.0802e-146		1521	2.4793e-103	1.1092e-68		1521	2.0963e-126	7.6554e-59		1521	3.7248e-112	1.0518e-176		1521	4.4379e-95	3.1398e-84		1521	4.7713e-105	6.8424e-148		1521	1.2316e-182	1.0203e-133
			1523	5.222e-38	3.3482e-97		1523	2.9426e-99	9.7012e-82		1523	3.1698e-10	1.5802e-166		1523	8.4524e-119	3.1094e-94		1523	8.9212e-92	3.5585e-83		1523	3.4456e-115	3.2533e-146		1523	1.7907e-103	7.8582e-69		1523	1.3897e-126	6.3758e-59		1523	2.3161e-112	6.3564e-177		1523	3.1814e-95	1.9398e-84		1523	3.2201e-105	4.3504e-148		1523	6.3297e-183	6.2842e-134
			1525	4.3967e-38	1.9886e-97		1525	2.1367e-99	7.3574e-82		1525	2.9871e-10	8.0958e-167		1525	5.0459e-119	1.9185e-94		1525	5.9276e-92	2.2517e-83		1525	2.3672e-115	1.7411e-146		1525	1.2937e-103	5.568e-69		1525	9.2148e-127	5.3107e-59		1525	1.4403e-112	3.8429e-177		1525	2.2811e-95	1.1985e-84		1525	2.1743e-105	2.7672e-148		1525	3.2568e-183	3.8717e-134
			1527	3.7021e-38	1.1812e-97		1527	1.5517e-99	5.5807e-82		1527	2.8151e-10	4.1487e-167		1527	3.0127e-119	1.1838e-94		1527	3.9405e-92	1.4249e-83		1527	1.6266e-115	9.3195e-147		1527	9.3473e-104	3.9456e-69		1527	6.1115e-127	4.4241e-59		1527	8.9583e-113	2.324e-177		1527	1.6359e-95	7.4055e-85		1527	1.469e-105	1.7609e-148		1527	1.6776e-183	2.3861e-134
			1529	3.1173e-38	7.0169e-98		1529	1.1271e-99	4.2337e-82		1529	2.6531e-10	2.1265e-167		1529	1.799e-119	7.306e-95		1529	2.6208e-92	9.0174e-84		1529	1.1179e-115	4.9895e-147		1529	6.7551e-104	2.7962e-69		1529	4.0541e-127	3.686e-59		1529	5.5727e-113	1.4059e-177		1529	1.1735e-95	4.5763e-85		1529	9.9299e-106	1.121e-148		1529	8.6516e-184	1.4711e-134
			1531	2.6251e-38	4.1689e-98		1531	8.188e-100	3.2124e-82		1531	2.5005e-10	1.0902e-167		1531	1.0744e-119	4.5095e-95		1531	1.744e-92	5.7071e-84		1531	7.6842e-116	2.6719e-147		1531	4.8827e-104	1.9819e-69		1531	2.6899e-127	3.0714e-59		1531	3.4671e-113	8.508e-178		1531	8.419e-96	2.8282e-85		1531	6.7158e-106	7.1393e-149		1531	4.4671e-184	9.0728e-135
			1533	2.2107e-38	2.4771e-98		1533	5.9492e-100	2.4378e-82		1533	2.3567e-10	5.591e-168		1533	6.4174e-120	2.7837e-95		1533	1.1611e-92	3.6123e-84		1533	5.2829e-116	1.4311e-147		1533	3.5299e-104	1.4049e-69		1533	1.7851e-127	2.5596e-59		1533	2.1574e-113	5.1503e-178		1533	6.0413e-96	1.748e-85		1533	4.5444e-106	4.5482e-149		1533	2.3093e-184	5.5974e-135
			1535	1.8618e-38	1.4721e-98		1535	4.3233e-100	1.8503e-82		1535	2.2212e-10	2.8679e-168		1535	3.8336e-120	1.7186e-95		1535	7.7341e-93	2.2866e-84		1535	3.6326e-116	7.6666e-148		1535	2.5524e-104	9.9592e-70		1535	1.1849e-127	2.1333e-59		1535	1.3426e-113	3.1187e-178		1535	4.336e-96	1.0805e-85		1535	3.0768e-106	2.8985e-149		1535	1.1953e-184	3.4544e-135
			1537	1.568e-38	8.749e-99		1537	3.1423e-100	1.4046e-82		1537	2.0936e-10	1.4714e-168		1537	2.2905e-120	1.0612e-95		1537	5.1543e-93	1.4476e-84		1537	2.4983e-116	4.108e-148		1537	1.8459e-104	7.061e-70		1537	7.8667e-128	1.7783e-59		1537	8.3569e-114	1.8891e-178		1537	3.1127e-96	6.6791e-86		1537	2.0842e-106	1.8477e-149		1537	6.1948e-185	2.1327e-135
			1539	1.3207e-38	5.2005e-99		1539	2.2842e-100	1.0664e-82		1539	1.9734e-10	7.5511e-169		1539	1.3687e-120	6.5535e-96		1539	3.4368e-93	9.1645e-85		1539	1.7185e-116	2.2016e-148		1539	1.3352e-104	5.0067e-70		1539	5.2239e-128	1.4825e-59		1539	5.2024e-114	1.1447e-178		1539	2.2349e-96	4.1292e-86		1539	1.4126e-106	1.1783e-149		1539	3.2146e-185	1.3171e-135
			1541	1.1125e-38	3.0916e-99		1541	1.6607e-100	8.0981e-83		1541	1.8602e-10	3.8761e-169		1541	8.1796e-121	4.0477e-96		1541	2.2927e-93	5.8026e-85		1541	1.1823e-116	1.1802e-148		1541	9.6602e-105	3.5504e-70		1541	3.4697e-128	1.2361e-59		1541	3.2391e-114	6.9383e-179		1541	1.605e-96	2.553e-86		1541	9.579e-107	7.5156e-150		1541	1.6703e-185	8.1369e-136
			1543	9.371e-39	1.8381e-99		1543	1.2076e-100	6.1503e-83		1543	1.7535e-10	1.9902e-169		1543	4.8891e-121	2.5003e-96		1543	1.5303e-93	3.6742e-85		1543	8.1352e-117	6.3277e-149		1543	6.9902e-105	2.518e-70		1543	2.305e-128	1.0308e-59		1543	2.017e-114	4.2069e-179		1543	1.1528e-96	1.5786e-86		1543	6.4991e-107	4.7953e-150		1543	8.6903e-186	5.0286e-136
			1545	7.8942e-39	1.093e-99		1545	8.7828e-101	4.6718e-83		1545	1.653e-10	1.0221e-169		1545	2.9227e-121	1.5447e-96		1545	1.0219e-93	2.3267e-85		1545	5.5988e-117	3.3934e-149		1545	5.0591e-105	1.786e-70		1545	1.5316e-128	8.5963e-60		1545	1.2562e-114	2.5516e-179		1545	8.2818e-97	9.7619e-87		1545	4.4118e-107	3.0604e-150		1545	4.5275e-186	3.1088e-136
			1547	6.6505e-39	6.4998e-100		1547	6.3886e-101	3.5493e-83		1547	1.5583e-10	5.2504e-170		1547	1.7475e-121	9.5443e-97		1547	6.8278e-94	1.4735e-85		1547	3.8539e-117	1.8202e-149		1547	3.6622e-105	1.2669e-70		1547	1.0179e-128	7.1701e-60		1547	7.825e-115	1.5481e-179		1547	5.9508e-97	6.0372e-87		1547	2.9965e-107	1.9537e-150		1547	2.3619e-186	1.9226e-136
			1549	5.603e-39	3.8658e-100		1549	4.6478e-101	2.6969e-83		1549	1.469e-10	2.6978e-170		1549	1.0449e-121	5.8981e-97		1549	4.5642e-94	9.3328e-86		1549	2.6533e-117	9.7653e-150		1549	2.6514e-105	8.9876e-71		1549	6.7667e-129	5.9812e-60		1549	4.8749e-115	9.3956e-180		1549	4.2767e-97	3.734e-87		1549	2.0363e-107	1.2476e-150		1549	1.2338e-186	1.1894e-136
			1551	4.7208e-39	2.2995e-100		1551	3.3819e-101	2.0496e-83		1551	1.3849e-10	1.3865e-170		1551	6.2493e-122	3.6453e-97		1551	3.0526e-94	5.9116e-86		1551	1.827e-117	5.2402e-150		1551	1.92e-105	6.3768e-71		1551	4.4991e-129	4.9901e-60		1551	3.0375e-115	5.7042e-180		1551	3.0742e-97	2.3097e-87		1551	1.3845e-107	7.9685e-151		1551	6.4543e-187	7.3607e-137
			1553	3.9777e-39	1.368e-100		1553	2.4612e-101	1.5579e-83		1553	1.3057e-10	7.1277e-171		1553	3.738e-122	2.2533e-97		1553	2.0427e-94	3.7448e-86		1553	1.2583e-117	2.8126e-150		1553	1.3906e-105	4.5249e-71		1553	2.992e-129	4.1637e-60		1553	1.8929e-115	3.4642e-180		1553	2.2102e-97	1.4288e-87		1553	9.4182e-108	5.0909e-151		1553	3.381e-187	4.5569e-137
			1555	3.3518e-39	8.1396e-101		1555	1.7914e-101	1.1843e-83		1555	1.231e-10	3.6651e-171		1555	2.2362e-122	1.393e-97		1555	1.3676e-94	2.3724e-86		1555	8.6674e-118	1.5099e-150		1555	1.0074e-105	3.2111e-71		1555	1.9902e-129	3.4746e-60		1555	1.1798e-115	2.1045e-180		1555	1.5893e-97	8.8397e-88		1555	6.4103e-108	3.2532e-151		1555	1.7735e-187	2.822e-137
			1557	2.8245e-39	4.8436e-101		1557	1.3041e-101	9.0045e-84		1557	1.1607e-10	1.885e-171		1557	1.3379e-122	8.6129e-98		1557	9.1606e-95	1.5031e-86		1557	5.9714e-118	8.1075e-151		1557	7.2988e-106	2.279e-71		1557	1.3241e-129	2.8999e-60		1557	7.3548e-116	1.2789e-180		1557	1.143e-97	5.4694e-88		1557	4.3653e-108	2.0795e-151		1557	9.3163e-188	1.7483e-137
			1559	2.3803e-39	2.8826e-101		1559	9.495e-102	6.8475e-84		1559	1.0944e-10	9.6977e-172		1559	8.0062e-123	5.3261e-98		1559	6.1393e-95	9.5242e-87		1559	4.1147e-118	4.3543e-151		1559	5.2892e-106	1.6177e-71		1559	8.811e-130	2.4206e-60		1559	4.5855e-116	7.7743e-181		1559	8.2223e-98	3.3844e-88		1559	2.9743e-108	1.3295e-151		1559	4.9006e-188	1.0834e-137
			1561	2.006e-39	1.7157e-101		1561	6.9144e-102	5.208e-84		1561	1.0319e-10	4.9903e-172		1561	4.7916e-123	3.294e-98		1561	4.1167e-95	6.0353e-87		1561	2.8358e-118	2.339e-151		1561	3.8336e-106	1.1484e-71		1561	5.8645e-130	2.0207e-60		1561	2.8594e-116	4.7274e-181		1561	5.9157e-98	2.0944e-88		1561	2.0276e-108	8.5021e-152		1561	2.5815e-188	6.7166e-138
			1563	1.6907e-39	1.0214e-101		1563	5.0359e-102	3.9617e-84		1563	9.7298e-11	2.5685e-172		1563	2.8681e-123	2.0376e-98		1563	2.7618e-95	3.8248e-87		1563	1.9548e-118	1.2568e-151		1563	2.7791e-106	8.1529e-72		1563	3.9041e-130	1.6871e-60		1563	1.7833e-116	2.8756e-181		1563	4.257e-98	1.2963e-88		1563	1.3829e-108	5.4384e-152		1563	1.3617e-188	4.1654e-138
			1565	1.4251e-39	6.0808e-102		1565	3.6684e-102	3.0141e-84		1565	9.1748e-11	1.3224e-172		1565	1.717e-123	1.2605e-98		1565	1.8538e-95	2.4242e-87		1565	1.3477e-118	6.754e-152		1565	2.0151e-106	5.7888e-72		1565	2.5996e-130	1.4088e-60		1565	1.1123e-116	1.7497e-181		1565	3.0639e-98	8.0234e-89		1565	9.4375e-109	3.4795e-152		1565	7.1933e-189	2.5841e-138
			1567	1.2012e-39	3.6207e-102		1567	2.6726e-102	2.2935e-84		1567	8.6517e-11	6.8098e-173		1567	1.0281e-123	7.7991e-99		1567	1.245e-95	1.5366e-87		1567	9.293e-119	3.6305e-152		1567	1.4613e-106	4.1107e-72		1567	1.7313e-130	1.1765e-60		1567	6.9394e-117	1.065e-181		1567	2.2056e-98	4.9667e-89		1567	6.4437e-109	2.2267e-152		1567	3.8051e-189	1.6036e-138
			1569	1.0126e-39	2.1562e-102		1569	1.9475e-102	1.7455e-84		1569	8.1587e-11	3.5077e-173		1569	6.1566e-124	4.8262e-99		1569	8.3654e-96	9.7405e-88		1569	6.4092e-119	1.9519e-152		1569	1.0599e-106	2.9194e-72		1569	1.1533e-130	9.8261e-61		1569	4.3299e-117	6.4846e-182		1569	1.588e-98	3.0748e-89		1569	4.402e-109	1.4253e-152		1569	2.0156e-189	9.9555e-139
			1571	8.5362e-40	1.2842e-102		1571	1.4193e-102	1.3286e-84		1571	7.6941e-11	1.8073e-173		1571	3.6873e-124	2.9869e-99		1571	5.6239e-96	6.1752e-88		1571	4.421e-119	1.0497e-152		1571	7.6895e-107	2.0736e-72		1571	7.6844e-131	8.2079e-61		1571	2.7021e-117	3.9495e-182		1571	1.1436e-98	1.9038e-89		1571	3.0087e-109	9.1256e-153		1571	1.0692e-189	6.1826e-139
			1573	7.1965e-40	7.6497e-103		1573	1.0345e-102	1.0115e-84		1573	7.2561e-11	9.3138e-174		1573	2.2088e-124	1.8489e-99		1573	3.7828e-96	3.9152e-88		1573	3.0502e-119	5.6459e-153		1573	5.5795e-107	1.4729e-72		1573	5.121e-131	6.857e-61		1573	1.6865e-117	2.4063e-182		1573	8.2368e-99	1.1788e-89		1573	2.0575e-109	5.844e-153		1573	5.6792e-190	3.8409e-139
			1575	6.0674e-40	4.5573e-103		1575	7.5421e-103	7.7016e-85		1575	6.8432e-11	4.8011e-174		1575	1.3233e-124	1.1446e-99		1575	2.5457e-96	2.4826e-88		1575	2.1047e-119	3.0374e-153		1575	4.0492e-107	1.0464e-72		1575	3.4135e-131	5.7291e-61		1575	1.0528e-117	1.4665e-182		1575	5.9337e-99	7.3001e-90		1575	1.4078e-109	3.7433e-153		1575	3.0207e-190	2.3869e-139
			1577	5.1158e-40	2.7153e-103		1577	5.4992e-103	5.8651e-85		1577	6.4541e-11	2.4755e-174		1577	7.9291e-125	7.0869e-100		1577	1.7141e-96	1.5743e-88		1577	1.4526e-119	1.6345e-153		1577	2.9391e-107	7.4347e-73		1577	2.2758e-131	4.7874e-61		1577	6.573e-118	8.9406e-183		1577	4.2753e-99	4.5212e-90		1577	9.6371e-110	2.3983e-153		1577	1.6089e-190	1.4839e-139
			1579	4.3136e-40	1.6181e-103		1579	4.0103e-103	4.4672e-85		1579	6.0872e-11	1.2767e-174		1579	4.7518e-125	4.3886e-100		1579	1.1548e-96	9.9843e-89		1579	1.0027e-119	8.7972e-154		1579	2.1338e-107	5.2829e-73		1579	1.5176e-131	4.0009e-61		1579	4.1045e-118	5.4524e-183		1579	3.081e-99	2.8004e-90		1579	6.6006e-110	1.5369e-153		1579	8.5804e-191	9.2284e-140
			1581	3.6374e-40	9.6434e-104		1581	2.925e-103	3.403e-85		1581	5.7414e-11	6.5864e-175		1581	2.8481e-125	2.718e-100		1581	7.7837e-97	6.3326e-89		1581	6.9229e-120	4.736e-154		1581	1.5494e-107	3.7544e-73		1581	1.0122e-131	3.3441e-61		1581	2.5634e-118	3.3261e-183		1581	2.2207e-99	1.7347e-90		1581	4.5233e-110	9.8515e-154		1581	4.5821e-191	5.7411e-140
			1583	3.0674e-40	5.7481e-104		1583	2.1337e-103	2.5927e-85		1583	5.4154e-11	3.3986e-175		1583	1.7073e-125	1.6836e-100		1583	5.2492e-97	4.0169e-89		1583	4.7804e-120	2.5501e-154		1583	1.1253e-107	2.6683e-73		1583	6.7526e-132	2.7954e-61		1583	1.6012e-118	2.0297e-183		1583	1.6009e-99	1.0747e-90		1583	3.1013e-110	6.3161e-154		1583	2.4501e-191	3.5729e-140
			1585	2.5869e-40	3.4267e-104		1585	1.5568e-103	1.9757e-85		1585	5.108e-11	1.7541e-175		1585	1.0236e-125	1.043e-100		1585	3.5419e-97	2.5482e-89		1585	3.3016e-120	1.3735e-154		1585	8.1738e-108	1.8967e-73		1585	4.5057e-132	2.337e-61		1585	1.0003e-118	1.239e-183		1585	1.1543e-99	6.6587e-91		1585	2.1275e-110	4.0504e-154		1585	1.3118e-191	2.2243e-140
			1587	2.1818e-40	2.0431e-104		1587	1.136e-103	1.5058e-85		1587	4.8183e-11	9.056e-176		1587	6.1382e-126	6.4626e-101		1587	2.3911e-97	1.6167e-89		1587	2.2807e-120	7.3988e-155		1587	5.9384e-108	1.3483e-73		1587	3.0071e-132	1.954e-61		1587	6.2506e-119	7.5656e-184		1587	8.3245e-100	4.126e-91		1587	1.4602e-110	2.598e-154		1587	7.0323e-192	1.3852e-140
			1589	1.8402e-40	1.2183e-104		1589	8.291e-104	1.1478e-85		1589	4.5451e-11	4.6765e-176		1589	3.6813e-126	4.0048e-101		1589	1.6151e-97	1.0258e-89		1589	1.5757e-120	3.9866e-155		1589	4.3151e-108	9.5863e-74		1589	2.0074e-132	1.634e-61		1589	3.9062e-119	4.6212e-184		1589	6.0044e-100	2.557e-91		1589	1.0027e-110	1.6668e-154		1589	3.7745e-192	8.6299e-141
			1591	1.5522e-40	7.2656e-105		1591	6.052e-104	8.7506e-86		1591	4.2876e-11	2.4156e-176		1591	2.2082e-126	2.4821e-101		1591	1.0915e-97	6.5093e-90		1591	1.0888e-120	2.1485e-155		1591	3.1362e-108	6.8164e-74		1591	1.3403e-132	1.3666e-61		1591	2.4416e-119	2.8236e-184		1591	4.3317e-100	1.5847e-91		1591	6.8892e-111	1.0696e-154		1591	2.0284e-192	5.3783e-141
			1593	1.3093e-40	4.3336e-105		1593	4.4183e-104	6.6724e-86		1593	4.0447e-11	1.248e-176		1593	1.3247e-126	1.5386e-101		1593	7.3805e-98	4.131e-90		1593	7.5254e-121	1.1582e-155		1593	2.2797e-108	4.8473e-74		1593	8.9507e-133	1.1431e-61		1593	1.5263e-119	1.7258e-184		1593	3.1255e-100	9.8229e-92		1593	4.7357e-111	6.8654e-155		1593	1.0914e-192	3.353e-141
			1595	1.1045e-40	2.5852e-105		1595	3.2262e-104	5.0885e-86		1595	3.8157e-11	6.4497e-177		1595	7.9486e-127	9.5388e-102		1595	4.9931e-98	2.6218e-90		1595	5.202e-121	6.2446e-156		1595	1.6575e-108	3.4474e-74		1595	5.9787e-133	9.562e-62		1595	9.5431e-120	1.0551e-184		1595	2.2556e-100	6.0893e-92		1595	3.257e-111	4.4076e-155		1595	5.8789e-193	2.0911e-141
			1597	9.3181e-41	1.5424e-105		1597	2.3561e-104	3.8812e-86		1597	3.5998e-11	3.334e-177		1597	4.77e-127	5.9145e-102		1597	3.3798e-98	1.6642e-90		1597	3.5966e-121	3.3677e-156		1597	1.2053e-108	2.4521e-74		1597	3.9944e-133	7.9998e-62		1597	5.9677e-120	6.4532e-185		1597	1.6281e-100	3.7752e-92		1597	2.2412e-111	2.8304e-155		1597	3.1705e-193	1.3046e-141
			1599	7.8615e-41	9.2036e-106		1599	1.7209e-104	2.9609e-86		1599	3.3963e-11	1.7239e-177		1599	2.8629e-127	3.6679e-102		1599	2.2889e-98	1.0565e-90		1599	2.4871e-121	1.8166e-156		1599	8.766e-109	1.7444e-74		1599	2.6692e-133	6.6937e-62		1599	3.7325e-120	3.948e-185		1599	1.1754e-100	2.3408e-92		1599	1.543e-111	1.8179e-155		1599	1.7117e-193	8.1419e-142
			1601	6.633e-41	5.4926e-106		1601	1.2572e-104	2.2591e-86		1601	3.2043e-11	8.9158e-178		1601	1.7186e-127	2.2749e-102		1601	1.551e-98	6.7071e-91		1601	1.7201e-121	9.8011e-157		1601	6.3768e-109	1.241e-74		1601	1.7841e-133	5.6015e-62		1601	2.3348e-120	2.4161e-185		1601	8.4869e-101	1.4515e-92		1601	1.0629e-111	1.1679e-155		1601	9.2521e-194	5.0831e-142
			1603	5.5968e-41	3.2784e-106		1603	9.1853e-105	1.7239e-86		1603	3.0233e-11	4.6124e-178		1603	1.0318e-127	1.4112e-102		1603	1.0515e-98	4.2586e-91		1603	1.1899e-121	5.2892e-157		1603	4.6396e-109	8.8303e-75		1603	1.1927e-133	4.6881e-62		1603	1.4608e-120	1.4791e-185		1603	6.1292e-101	9.002e-93		1603	7.3251e-112	7.5048e-156		1603	5.0062e-194	3.1746e-142
			1605	4.7227e-41	1.957e-106		1605	6.7122e-105	1.3158e-86		1605	2.8526e-11	2.3867e-178		1605	6.1959e-128	8.7554e-103		1605	7.1327e-99	2.7042e-91		1605	8.2327e-122	2.855e-157		1605	3.3762e-109	6.2837e-75		1605	7.975e-134	3.9241e-62		1605	9.1407e-121	9.0575e-186		1605	4.4272e-101	5.5834e-93		1605	5.0509e-112	4.8236e-156		1605	2.7117e-194	1.9834e-142
			1607	3.9854e-41	1.1684e-106		1607	4.9058e-105	1.0044e-86		1607	2.6916e-11	1.2353e-178		1607	3.7211e-128	5.4328e-103		1607	4.8409e-99	1.7173e-91		1607	5.697e-122	1.5414e-157		1607	2.4573e-109	4.4721e-75		1607	5.3337e-134	3.285e-62		1607	5.7207e-121	5.5483e-186		1607	3.1984e-101	3.4634e-93		1607	3.4845e-112	3.101e-156		1607	1.4704e-194	1.2396e-142
			1609	3.3634e-41	6.9769e-107		1609	3.5861e-105	7.6681e-87		1609	2.5397e-11	6.3956e-179		1609	2.2351e-128	3.3716e-103		1609	3.2872e-99	1.0907e-91		1609	3.943e-122	8.3239e-158		1609	1.7888e-109	3.1831e-75		1609	3.5679e-134	2.7503e-62		1609	3.5809e-121	3.3997e-186		1609	2.3111e-101	2.1486e-93		1609	2.4051e-112	1.994e-156		1609	7.9809e-195	7.75e-143
			1611	2.8386e-41	4.1666e-107		1611	2.6218e-105	5.8553e-87		1611	2.3965e-11	3.312e-179		1611	1.3428e-128	2.0927e-103		1611	2.2333e-99	6.9281e-92		1611	2.7295e-122	4.4961e-158		1611	1.3025e-109	2.2659e-75		1611	2.3872e-134	2.3029e-62		1611	2.2418e-121	2.0839e-186		1611	1.6702e-101	1.3331e-93		1611	1.661e-112	1.2825e-156		1611	4.3362e-195	4.8471e-143
			1613	2.3959e-41	2.4887e-107		1613	1.9171e-105	4.4717e-87		1613	2.2615e-11	1.7156e-179		1613	8.0682e-129	1.2991e-103		1613	1.5182e-99	4.4011e-92		1613	1.8898e-122	2.4291e-158		1613	9.4848e-110	1.6132e-75		1613	1.5976e-134	1.9285e-62		1613	1.4037e-121	1.2777e-186		1613	1.2073e-101	8.272e-94		1613	1.1476e-112	8.2503e-157		1613	2.3582e-195	3.0326e-143
			1615	2.0223e-41	1.4867e-107		1615	1.402e-105	3.4156e-87		1615	2.1341e-11	8.889e-180		1615	4.8486e-129	8.0661e-104		1615	1.0325e-99	2.7961e-92		1615	1.3087e-122	1.3126e-158		1615	6.9084e-110	1.1486e-75		1615	1.0694e-134	1.6152e-62		1615	8.7909e-122	7.8368e-187		1615	8.7282e-102	5.1335e-94		1615	7.9333e-113	5.3088e-157		1615	1.2837e-195	1.898e-143
			1617	1.7071e-41	8.8823e-108		1617	1.0255e-105	2.6094e-87		1617	2.014e-11	4.6068e-180		1617	2.9142e-129	5.0088e-104		1617	7.0264e-100	1.7766e-92		1617	9.0641e-123	7.0949e-159		1617	5.0327e-110	8.1791e-76		1617	7.1595e-135	1.353e-62		1617	5.5063e-122	4.8081e-187		1617	6.3113e-102	3.1861e-94		1617	5.487e-113	3.4167e-157		1617	6.9948e-196	1.1884e-143
			1619	1.441e-41	5.3075e-108		1619	7.5023e-106	1.9938e-87		1619	1.9007e-11	2.3882e-180		1619	1.7519e-129	3.1108e-104		1619	4.784e-100	1.1289e-92		1619	6.279e-123	3.8357e-159		1619	3.6669e-110	5.825e-76		1619	4.7943e-135	1.1334e-62		1619	3.4495e-122	2.9509e-187		1619	4.5644e-102	1.9777e-94		1619	3.7969e-113	2.1995e-157		1619	3.8147e-196	7.4429e-144
			1621	1.2166e-41	3.1719e-108		1621	5.4893e-106	1.5236e-87		1621	1.7938e-11	1.2383e-180		1621	1.0533e-129	1.9323e-104		1621	3.259e-100	7.1747e-93		1621	4.3504e-123	2.0742e-159		1621	2.6723e-110	4.1489e-76		1621	3.2112e-135	9.4961e-63		1621	2.1613e-122	1.8116e-187		1621	3.3017e-102	1.2277e-94		1621	2.6287e-113	1.4163e-157		1621	2.0823e-196	4.6634e-144
			1623	1.0271e-41	1.8959e-108		1623	4.017e-106	1.1645e-87		1623	1.693e-11	6.4229e-181		1623	6.3337e-130	1.2005e-104		1623	2.2213e-100	4.5601e-93		1623	3.0148e-123	1.1219e-159		1623	1.9478e-110	2.9555e-76		1623	2.1513e-135	7.9571e-63		1623	1.3545e-122	1.1125e-187		1623	2.3887e-102	7.6224e-95		1623	1.8209e-113	9.1213e-158		1623	1.1376e-196	2.9229e-144
			1625	8.6722e-42	1.1334e-108		1625	2.9401e-106	8.9019e-88		1625	1.5978e-11	3.3322e-181		1625	3.8093e-130	7.459e-105		1625	1.5148e-100	2.8986e-93		1625	2.0895e-123	6.0693e-160		1625	1.42e-110	2.1056e-76		1625	1.4415e-135	6.6682e-63		1625	8.4894e-123	6.8343e-188		1625	1.7285e-102	4.733e-95		1625	1.2619e-113	5.8758e-158		1625	6.2204e-197	1.8326e-144
			1627	7.3225e-42	6.7763e-109		1627	2.1522e-106	6.806e-88		1627	1.5081e-11	1.7292e-181		1627	2.2914e-130	4.6353e-105		1627	1.0336e-100	1.8427e-93		1627	1.4485e-123	3.2842e-160		1627	1.0354e-110	1.5002e-76		1627	9.6609e-136	5.5889e-63		1627	5.3218e-123	4.1997e-188		1627	1.2509e-102	2.9392e-95		1627	8.7499e-114	3.786e-158		1627	3.4041e-197	1.1495e-144
			1629	6.1833e-42	4.0521e-109		1629	1.5757e-106	5.2044e-88		1629	1.4235e-11	8.9759e-182		1629	1.3786e-130	2.881e-105		1629	7.056e-101	1.1716e-93		1629	1.0043e-123	1.7776e-160		1629	7.5506e-111	1.069e-76		1629	6.4762e-136	4.6847e-63		1629	3.3367e-123	2.5815e-188		1629	9.0552e-103	1.8255e-95		1629	6.07e-114	2.44e-158		1629	1.8644e-197	7.2123e-145
			1631	5.2216e-42	2.4234e-109		1631	1.1538e-106	3.9803e-88		1631	1.3436e-11	4.6604e-182		1631	8.2951e-131	1.7909e-105		1631	4.8196e-101	7.4495e-94		1631	6.9647e-124	9.6233e-161		1631	5.5074e-111	7.6188e-77		1631	4.3422e-136	3.9273e-63		1631	2.0924e-123	1.5873e-188		1631	6.5559e-103	1.1339e-95		1631	4.213e-114	1.5729e-158		1631	1.0219e-197	4.527e-145
			1633	4.4098e-42	1.4495e-109		1633	8.4503e-107	3.0446e-88		1633	1.2683e-11	2.4204e-182		1633	4.9921e-131	1.1135e-105		1633	3.2938e-101	4.7373e-94		1633	4.8307e-124	5.2109e-161		1633	4.0179e-111	5.4304e-77		1633	2.912e-136	3.2928e-63		1633	1.3124e-123	9.7634e-189		1633	4.7473e-103	7.0439e-96		1633	2.9256e-114	1.0141e-158		1633	5.6058e-198	2.8425e-145
			1635	3.7244e-42	8.6716e-110		1635	6.1897e-107	2.3292e-88		1635	1.1972e-11	1.2573e-182		1635	3.0048e-131	6.9238e-106		1635	2.2522e-101	3.0129e-94		1635	3.3511e-124	2.8224e-161		1635	2.9317e-111	3.871e-77		1635	1.9533e-136	2.7611e-63		1635	8.2324e-124	6.0072e-189		1635	3.4383e-103	4.3763e-96		1635	2.0326e-114	6.5403e-159		1635	3.0774e-198	1.7854e-145
			1637	3.1457e-42	5.1884e-110		1637	4.5346e-107	1.7822e-88		1637	1.1302e-11	6.5334e-183		1637	1.809e-131	4.3061e-106		1637	1.5408e-101	1.9164e-94		1637	2.3252e-124	1.529e-161		1637	2.1396e-111	2.7597e-77		1637	1.3105e-136	2.3155e-63		1637	5.165e-124	3.6972e-189		1637	2.4906e-103	2.7193e-96		1637	1.4129e-114	4.2189e-159		1637	1.6907e-198	1.1219e-145
			1639	2.6571e-42	3.1048e-110		1639	3.3226e-107	1.3639e-88		1639	1.0669e-11	3.3958e-183		1639	1.0892e-131	2.6784e-106		1639	1.0547e-101	1.2191e-94		1639	1.6136e-124	8.2851e-162		1639	1.5617e-111	1.9677e-77		1639	8.7939e-137	1.9421e-63		1639	3.2411e-124	2.2762e-189		1639	1.8045e-103	1.6898e-96		1639	9.8257e-115	2.722e-159		1639	9.2951e-199	7.0518e-146
			1641	2.2445e-42	1.8582e-110		1641	2.4349e-107	1.0439e-88		1641	1.0072e-11	1.7654e-183		1641	6.5592e-132	1.6663e-106		1641	7.2235e-102	7.7557e-95		1641	1.12e-124	4.4905e-162		1641	1.1402e-111	1.4032e-77		1641	5.9024e-137	1.6291e-63		1641	2.0342e-124	1.4018e-189		1641	1.3076e-103	1.0503e-96		1641	6.8367e-115	1.7567e-159		1641	5.1139e-199	4.4342e-146
			1643	1.8961e-42	1.1123e-110		1643	1.7846e-107	7.9912e-89		1643	9.509e-12	9.1808e-184		1643	3.9507e-132	1.0368e-106		1643	4.9499e-102	4.9347e-95		1643	7.7749e-125	2.4344e-162		1643	8.3253e-112	1.0007e-77		1643	3.9625e-137	1.3667e-63		1643	1.2769e-124	8.6358e-190		1643	9.4776e-104	6.5282e-97		1643	4.7593e-115	1.1339e-159		1643	2.8156e-199	2.7893e-146
			1645	1.6019e-42	6.6592e-111		1645	1.3082e-107	6.1184e-89		1645	8.9775e-12	4.7756e-184		1645	2.3799e-132	6.4518e-107		1645	3.3937e-102	3.1401e-95		1645	5.3984e-125	1.32e-162		1645	6.0801e-112	7.1377e-78		1645	2.6607e-137	1.1466e-63		1645	8.0167e-125	5.3217e-190		1645	6.8704e-104	4.0583e-97		1645	3.3147e-115	7.321e-160		1645	1.5512e-199	1.7552e-146
			1647	1.3534e-42	3.9873e-111		1647	9.5917e-108	4.6852e-89		1647	8.476e-12	2.4848e-184		1647	1.4339e-132	4.0156e-107		1647	2.328e-102	1.9984e-95		1647	3.749e-125	7.1595e-163		1647	4.4412e-112	5.0916e-78		1647	1.787e-137	9.6217e-64		1647	5.0339e-125	3.2804e-190		1647	4.9814e-104	2.5232e-97		1647	2.3098e-115	4.7278e-160		1647	8.5521e-200	1.1048e-146
			1649	1.1435e-42	2.3878e-111		1649	7.0335e-108	3.5883e-89		1649	8.0027e-12	1.2932e-184		1649	8.6409e-133	2.4997e-107		1649	1.5978e-102	1.272e-95		1649	2.604e-125	3.884e-163		1649	3.2447e-112	3.6325e-78		1649	1.2004e-137	8.0747e-64		1649	3.1615e-125	2.0228e-190		1649	3.6124e-104	1.5689e-97		1649	1.6103e-115	3.0539e-160		1649	4.7181e-200	6.9574e-147
			1651	9.6627e-43	1.4302e-111		1651	5.1584e-108	2.7486e-89		1651	7.5561e-12	6.7321e-185		1651	5.2079e-133	1.5563e-107		1651	1.0973e-102	8.0966e-96		1651	1.809e-125	2.1076e-163		1651	2.3709e-112	2.5919e-78		1651	8.0654e-138	6.7772e-64		1651	1.9859e-125	1.2477e-190		1651	2.6201e-104	9.7569e-98		1651	1.1232e-115	1.973e-160		1651	2.6046e-200	4.3827e-147
			1653	8.1653e-43	8.5672e-112		1653	3.7838e-108	2.1058e-89		1653	7.1346e-12	3.5056e-185		1653	3.1394e-133	9.6909e-108		1653	7.539e-103	5.1545e-96		1653	1.2569e-125	1.1439e-163		1653	1.7328e-112	1.8496e-78		1653	5.4203e-138	5.6889e-64		1653	1.2477e-125	7.6983e-191		1653	1.9007e-104	6.0683e-98		1653	7.838e-116	1.275e-160		1653	1.4388e-200	2.7618e-147
			1655	6.9004e-43	5.1329e-112		1655	2.7759e-108	1.6135e-89		1655	6.7369e-12	1.8259e-185		1655	1.8927e-133	6.0354e-108		1655	5.1827e-103	3.2818e-96		1655	8.7351e-126	6.2099e-164		1655	1.2666e-112	1.32e-78		1655	3.6434e-138	4.7759e-64		1655	7.8398e-126	4.7514e-191		1655	1.3791e-104	3.7747e-98		1655	5.4723e-116	8.2414e-161		1655	7.9527e-201	1.7411e-147
			1657	5.8317e-43	3.0757e-112		1657	2.0368e-108	1.2365e-89		1657	6.3615e-12	9.513e-186		1657	1.1413e-133	3.7594e-108		1657	3.5648e-103	2.0898e-96		1657	6.0715e-126	3.372e-164		1657	9.2601e-113	9.4218e-79		1657	2.4495e-138	4.0099e-64		1657	4.927e-126	2.9335e-191		1657	1.0009e-104	2.3483e-98		1657	3.8225e-116	5.3282e-161		1657	4.3986e-201	1.098e-147
			1659	4.9289e-43	1.8433e-112		1659	1.4948e-108	9.4777e-90		1659	6.0072e-12	4.9576e-186		1659	6.8835e-134	2.342e-108		1659	2.4532e-103	1.3308e-96		1659	4.2209e-126	1.8314e-164		1659	6.7713e-113	6.7258e-79		1659	1.6472e-138	3.3671e-64		1659	3.097e-126	1.8117e-191		1659	7.2647e-105	1.4611e-98		1659	2.6714e-116	3.4455e-161		1659	2.4343e-201	6.9265e-148
			1661	4.1661e-43	1.1049e-112		1661	1.0971e-108	7.2656e-90		1661	5.6728e-12	2.5843e-186		1661	4.1522e-134	1.4593e-108		1661	1.6892e-103	8.4763e-97		1661	2.9349e-126	9.9495e-165		1661	4.9523e-113	4.8018e-79		1661	1.1079e-138	2.8277e-64		1661	1.947e-126	1.1192e-191		1661	5.2741e-105	9.0916e-99		1661	1.8678e-116	2.2286e-161		1661	1.348e-201	4.3712e-148
			1663	3.5216e-43	6.6236e-113		1663	8.0539e-109	5.5707e-90		1663	5.3572e-12	1.3475e-186		1663	2.505e-134	9.094e-109		1663	1.1637e-103	5.3993e-97		1663	2.0411e-126	5.4064e-165		1663	3.6225e-113	3.4286e-79		1663	7.4533e-139	2.375e-64		1663	1.2243e-126	6.9163e-192		1663	3.8296e-105	5.658e-99		1663	1.3066e-116	1.4418e-161		1663	7.4693e-202	2.7596e-148
			1665	2.9769e-43	3.9714e-113		1665	5.9132e-109	4.2718e-90		1665	5.0593e-12	7.028e-187		1665	1.5116e-134	5.6681e-109		1665	8.0214e-104	3.4397e-97		1665	1.4197e-126	2.9385e-165		1665	2.6503e-113	2.4484e-79		1665	5.0152e-139	1.995e-64		1665	7.6996e-127	4.2754e-192		1665	2.7813e-105	3.5216e-99		1665	9.1445e-117	9.3299e-162		1665	4.1411e-202	1.7428e-148
			1667	2.5167e-43	2.3815e-113		1667	4.3422e-109	3.2763e-90		1667	4.7781e-12	3.6665e-187		1667	9.1225e-135	3.5334e-109		1667	5.5321e-104	2.1915e-97		1667	9.8768e-127	1.5975e-165		1667	1.9394e-113	1.7487e-79		1667	3.3753e-139	1.676e-64		1667	4.8431e-127	2.6437e-192		1667	2.0203e-105	2.1922e-99		1667	6.403e-117	6.0388e-162		1667	2.2972e-202	1.101e-148
			1669	2.1277e-43	1.4284e-113		1669	3.1891e-109	2.5132e-90		1669	4.5127e-12	1.9133e-187		1669	5.5065e-135	2.203e-109		1669	3.8173e-104	1.3965e-97		1669	6.8725e-127	8.6867e-166		1669	1.4194e-113	1.2491e-79		1669	2.2722e-139	1.4082e-64		1669	3.0469e-127	1.6352e-192		1669	1.4678e-105	1.3648e-99		1669	4.4855e-117	3.9094e-162		1669	1.2751e-202	6.9585e-149
			1671	1.799e-43	8.5682e-114		1671	2.3426e-109	1.9281e-90		1671	4.2621e-12	9.987e-188		1671	3.3244e-135	1.3737e-109		1671	2.6355e-104	8.8993e-98		1671	4.7829e-127	4.7247e-166		1671	1.039e-113	8.9229e-80		1671	1.5299e-139	1.1833e-64		1671	1.9172e-127	1.0118e-192		1671	1.0666e-105	8.4978e-100		1671	3.1438e-117	2.5315e-162		1671	7.0812e-203	4.3994e-149
			1673	1.5211e-43	5.1405e-114		1673	1.721e-109	1.4795e-90		1673	4.0256e-12	5.2144e-188		1673	2.0073e-135	8.5678e-110		1673	1.8205e-104	5.672e-98		1673	3.3292e-127	2.5704e-166		1673	7.6071e-114	6.3751e-80		1673	1.0303e-139	9.9441e-65		1673	1.2065e-127	6.2622e-193		1673	7.7521e-106	5.2918e-100		1673	2.2044e-117	1.6396e-162		1673	3.9348e-203	2.7824e-149
			1675	1.2863e-43	3.0846e-114		1675	1.2646e-109	1.1354e-90		1675	3.8023e-12	2.7233e-188		1675	1.2123e-135	5.3444e-110		1675	1.2582e-104	3.6155e-98		1675	2.3177e-127	1.3987e-166		1675	5.5704e-114	4.5553e-80		1675	6.9398e-140	8.3579e-65		1675	7.5945e-128	3.877e-193		1675	5.6353e-106	3.2958e-100		1675	1.5465e-117	1.0622e-162		1675	2.1876e-203	1.7604e-149
			1677	1.0877e-43	1.8512e-114		1677	9.2932e-110	8.7148e-91		1677	3.5915e-12	1.4226e-188		1677	7.3223e-136	3.3343e-110		1677	8.7006e-105	2.3049e-98		1677	1.6139e-127	7.613e-167		1677	4.0798e-114	3.2554e-80		1677	4.6755e-140	7.0255e-65		1677	4.7811e-128	2.4011e-193		1677	4.0973e-106	2.0529e-100		1677	1.0854e-117	6.8828e-163		1677	1.2169e-203	1.1142e-149
			1679	9.199e-44	1.1111e-114		1679	6.8306e-110	6.6902e-91		1679	3.3925e-12	7.4338e-189		1679	4.4236e-136	2.0805e-110		1679	6.0197e-105	1.4696e-98		1679	1.124e-127	4.1446e-167		1679	2.9886e-114	2.3267e-80		1679	3.1507e-140	5.9062e-65		1679	3.0105e-128	1.4875e-193		1679	2.9796e-106	1.2789e-100		1679	7.6218e-118	4.4609e-163		1679	6.7731e-204	7.0546e-150
			1681	7.7801e-44	6.6704e-115		1681	5.0214e-110	5.1367e-91		1681	3.2047e-12	3.8855e-189		1681	2.6729e-136	1.2984e-110		1681	4.1671e-105	9.3707e-99		1681	7.8291e-128	2.257e-167		1681	2.1896e-114	1.6631e-80		1681	2.1236e-140	4.9658e-65		1681	1.8959e-128	9.2178e-194		1681	2.1673e-106	7.9679e-101		1681	5.3545e-118	2.8918e-163		1681	3.7717e-204	4.4683e-150
			1683	6.5805e-44	4.0051e-115		1683	3.6919e-110	3.9446e-91		1683	3.0273e-12	2.0314e-189		1683	1.6153e-136	8.1045e-111		1683	2.8862e-105	5.976e-99		1683	5.4544e-128	1.2293e-167		1683	1.6045e-114	1.189e-80		1683	1.4316e-140	4.1756e-65		1683	1.1942e-128	5.714e-194		1683	1.5767e-106	4.965e-101		1683	3.7634e-118	1.8751e-163		1683	2.1015e-204	2.8312e-150
			1685	5.5662e-44	2.4051e-115		1685	2.7149e-110	3.0296e-91		1685	2.8598e-12	1.0624e-189		1685	9.7635e-137	5.0595e-111		1685	2e-105	3.8115e-99		1685	3.8007e-128	6.6974e-168		1685	1.176e-114	8.5008e-81		1685	9.6534e-141	3.5116e-65		1685	7.5235e-129	3.5431e-194		1685	1.1473e-106	3.0942e-101		1685	2.6464e-118	1.2161e-163		1685	1.1715e-204	1.7945e-150
			1687	4.7086e-44	1.4445e-115		1687	1.9967e-110	2.3272e-91		1687	2.7017e-12	5.5573e-190		1687	5.9025e-137	3.1591e-111		1687	1.3867e-105	2.4313e-99		1687	2.6488e-128	3.6497e-168		1687	8.6205e-115	6.0787e-81		1687	6.5106e-141	2.9535e-65		1687	4.7406e-129	2.1977e-194		1687	8.3496e-107	1.9285e-101		1687	1.8618e-118	7.8891e-164		1687	6.5336e-205	1.1379e-150
			1689	3.9833e-44	8.6774e-116		1689	1.4688e-110	1.7879e-91		1689	2.5524e-12	2.9079e-190		1689	3.5689e-137	1.9728e-111		1689	9.6199e-106	1.5511e-99		1689	1.8464e-128	1.9893e-168		1689	6.3203e-115	4.3472e-81		1689	4.3919e-141	2.4844e-65		1689	2.9876e-129	1.3636e-194		1689	6.0779e-107	1.2022e-101		1689	1.3104e-118	5.1188e-164		1689	3.6459e-205	7.2175e-151
			1691	3.37e-44	5.2134e-116		1691	1.0806e-110	1.3738e-91		1691	2.4114e-12	1.5219e-190		1691	2.1583e-137	1.2322e-111		1691	6.677e-106	9.8966e-100		1691	1.2873e-128	1.0846e-168		1691	4.6348e-115	3.1093e-81		1691	2.9633e-141	2.09e-65		1691	1.8831e-129	8.4629e-195		1691	4.4251e-107	7.4949e-102		1691	9.2273e-119	3.3221e-164		1691	2.0355e-205	4.5798e-151
			1693	2.8512e-44	3.1327e-116		1693	7.9509e-111	1.0558e-91		1693	2.2783e-12	7.9679e-191		1693	1.3055e-137	7.6973e-112		1693	4.6369e-106	6.3151e-100		1693	8.9762e-129	5.9145e-169		1693	3.3993e-115	2.2242e-81		1693	1.9998e-141	1.7584e-65		1693	1.1872e-129	5.2541e-195		1693	3.2224e-107	4.6733e-102		1693	6.5006e-119	2.1565e-164		1693	1.137e-205	2.9071e-151
			1695	2.4125e-44	1.8827e-116		1695	5.8513e-111	8.1154e-92		1695	2.1526e-12	4.1726e-191		1695	7.8974e-138	4.8092e-112		1695	3.2218e-106	4.0303e-100		1695	6.2603e-129	3.2262e-169		1695	2.4936e-115	1.5913e-81		1695	1.3498e-141	1.4797e-65		1695	7.4858e-130	3.263e-195		1695	2.3471e-107	2.9143e-102		1695	4.5817e-119	1.4002e-164		1695	6.3542e-206	1.846e-151
			1697	2.0414e-44	1.1317e-116		1697	4.3068e-111	6.2387e-92		1697	2.0338e-12	2.1857e-191		1697	4.7785e-138	3.0052e-112		1697	2.2397e-106	2.5724e-100		1697	4.3669e-129	1.7602e-169		1697	1.8295e-115	1.1386e-81		1697	9.1133e-142	1.2452e-65		1697	4.7209e-130	2.027e-195		1697	1.7098e-107	1.8176e-102		1697	3.2308e-119	9.0936e-165		1697	3.5528e-206	1.1727e-151
			1699	1.7275e-44	6.8036e-117		1699	3.1705e-111	4.7968e-92		1699	1.9217e-12	1.1452e-191		1699	2.8918e-138	1.8783e-112		1699	1.5578e-106	1.6421e-100		1699	3.0467e-129	9.6057e-170		1699	1.3426e-115	8.1475e-82		1699	6.154e-142	1.048e-65		1699	2.9778e-130	1.2596e-195		1699	1.2459e-107	1.1338e-102		1699	2.2792e-119	5.907e-165		1699	1.9875e-206	7.452e-152
			1701	1.462e-44	4.0909e-117		1701	2.3343e-111	3.6887e-92		1701	1.8158e-12	6.002e-192		1701	1.7503e-138	1.1741e-112		1701	1.0841e-106	1.0484e-100		1701	2.126e-129	5.2433e-170		1701	9.8538e-116	5.8311e-82		1701	4.1566e-142	8.8217e-66		1701	1.8786e-130	7.8298e-196		1701	9.0798e-108	7.073e-103		1701	1.6086e-119	3.838e-165		1701	1.1123e-206	4.7373e-152
			1703	1.2373e-44	2.4602e-117		1703	1.719e-111	2.837e-92		1703	1.7159e-12	3.1465e-192		1703	1.0596e-138	7.3405e-113		1703	7.5487e-107	6.6939e-101		1703	1.4838e-129	2.8628e-170		1703	7.2335e-116	4.1738e-82		1703	2.808e-142	7.4264e-66		1703	1.1854e-130	4.8685e-196		1703	6.6186e-108	4.4131e-103		1703	1.1359e-119	2.4942e-165		1703	6.2285e-207	3.0126e-152
			1705	1.0473e-44	1.4797e-117		1705	1.266e-111	2.1823e-92		1705	1.6214e-12	1.65e-192		1705	6.4158e-139	4.59e-113		1705	5.2588e-107	4.2746e-101		1705	1.0358e-129	1.5634e-170		1705	5.3109e-116	2.9879e-82		1705	1.8974e-142	6.2526e-66		1705	7.4811e-131	3.0282e-196		1705	4.8255e-108	2.7539e-103		1705	8.024e-120	1.6213e-165		1705	3.4893e-207	1.9165e-152
			1707	8.8646e-45	8.9016e-118		1707	9.3258e-112	1.679e-92		1707	1.5322e-12	8.6549e-193		1707	3.8853e-139	2.8707e-113		1707	3.6655e-107	2.73e-101		1707	7.2315e-130	8.5403e-171		1707	3.9e-116	2.1392e-82		1707	1.2823e-142	5.2649e-66		1707	4.7222e-131	1.884e-196		1707	3.5189e-108	1.7187e-103		1707	5.6709e-120	1.0541e-165		1707	1.9557e-207	1.2197e-152
			1709	7.5039e-45	5.3558e-118		1709	6.8706e-112	1.2919e-92		1709	1.448e-12	4.541e-193		1709	2.3533e-139	1.7956e-113		1709	2.5563e-107	1.7438e-101		1709	5.0497e-130	4.6663e-171		1709	2.8644e-116	1.5317e-82		1709	8.6685e-143	4.4337e-66		1709	2.9813e-131	1.1726e-196		1709	2.5667e-108	1.0728e-103		1709	4.0097e-120	6.8551e-166		1709	1.0966e-207	7.7649e-153
			1711	6.3524e-45	3.223e-118		1711	5.0625e-112	9.9426e-93		1711	1.3684e-12	2.3832e-193		1711	1.4257e-139	1.1234e-113		1711	1.7836e-107	1.114e-101		1711	3.5269e-130	2.5502e-171		1711	2.1042e-116	1.0969e-82		1711	5.861e-143	3.7342e-66		1711	1.8825e-131	7.2998e-197		1711	1.8725e-108	6.697e-104		1711	2.8364e-120	4.459e-166		1711	6.1522e-208	4.9452e-153
			1713	5.378e-45	1.9398e-118		1713	3.7309e-112	7.653e-93		1713	1.2933e-12	1.2511e-193		1713	8.6383e-140	7.0292e-114		1713	1.2452e-107	7.1172e-102		1713	2.4637e-130	1.3941e-171		1713	1.546e-116	7.8565e-83		1713	3.9636e-143	3.1454e-66		1713	1.1889e-131	4.5459e-197		1713	1.3663e-108	4.1813e-104		1713	2.0073e-120	2.901e-166		1713	3.453e-208	3.1506e-153
			1715	4.5534e-45	1.1677e-118		1715	2.7499e-112	5.8915e-93		1715	1.2223e-12	6.5697e-194		1715	5.2349e-140	4.399e-114		1715	8.6975e-108	4.5478e-102		1715	1.7213e-130	7.6226e-172		1715	1.1361e-116	5.6277e-83		1715	2.681e-143	2.6497e-66		1715	7.5098e-132	2.8318e-197		1715	9.9719e-109	2.6109e-104		1715	1.4212e-120	1.8879e-166		1715	1.939e-208	2.008e-153
			1717	3.8554e-45	7.0302e-119		1717	2.0272e-112	4.5361e-93		1717	1.1552e-12	3.4507e-194		1717	3.173e-140	2.7535e-114		1717	6.0782e-108	2.9063e-102		1717	1.2029e-130	4.169e-172		1717	8.3501e-117	4.0317e-83		1717	1.8138e-143	2.2324e-66		1717	4.7445e-132	1.7646e-197		1717	7.2794e-109	1.6306e-104		1717	1.0067e-120	1.2288e-166		1717	1.0893e-208	1.2803e-153
			1719	3.2646e-45	4.2333e-119		1719	1.4947e-112	3.4931e-93		1719	1.0919e-12	1.813e-194		1719	1.9236e-140	1.7238e-114		1719	4.25e-108	1.8576e-102		1719	8.4071e-131	2.2806e-172		1719	6.1383e-117	2.8887e-83		1719	1.2274e-143	1.881e-66		1719	2.998e-132	1.0999e-197		1719	5.315e-109	1.0185e-104		1719	7.1341e-121	8.0001e-167		1719	6.1222e-209	8.1655e-154
			1721	2.7646e-45	2.5495e-119		1721	1.1022e-112	2.6904e-93		1721	1.032e-12	9.5281e-195		1721	1.1664e-140	1.0793e-114		1721	2.9732e-108	1.1874e-102		1721	5.8769e-131	1.2479e-172		1721	4.5131e-117	2.07e-83		1721	8.3076e-144	1.5852e-66		1721	1.8947e-132	6.8578e-198		1721	3.8815e-109	6.3623e-105		1721	5.0578e-121	5.2096e-167		1721	3.4425e-209	5.2099e-154
			1723	2.3413e-45	1.5357e-119		1723	8.129e-113	2.0724e-93		1723	9.7547e-13	5.0088e-195		1723	7.0733e-141	6.7591e-115		1723	2.081e-108	7.5912e-103		1723	4.109e-131	6.8302e-173		1723	3.3188e-117	1.4835e-83		1723	5.624e-144	1.336e-66		1723	1.1977e-132	4.2772e-198		1723	2.8353e-109	3.975e-105		1723	3.5874e-121	3.3932e-167		1723	1.9366e-209	3.3254e-154
			1725	1.9829e-45	9.2522e-120		1725	5.9963e-113	1.5966e-93		1725	9.2206e-13	2.6338e-195		1725	4.2903e-141	4.2335e-115		1725	1.4574e-108	4.8538e-103		1725	2.8734e-131	3.7392e-173		1725	2.441e-117	1.0633e-83		1725	3.8081e-144	1.1261e-66		1725	7.5722e-133	2.6685e-198		1725	2.0715e-109	2.4838e-105		1725	2.5456e-121	2.2106e-167		1725	1.0899e-209	2.1233e-154
			1727	1.6795e-45	5.575e-120		1727	4.4238e-113	1.2303e-93		1727	8.716e-13	1.3853e-195		1727	2.6028e-141	2.6521e-115		1727	1.0211e-108	3.1038e-103		1727	2.0097e-131	2.0475e-173		1727	1.7956e-117	7.6225e-84		1727	2.5791e-144	9.4926e-67		1727	4.7883e-133	1.6653e-198		1727	1.5138e-109	1.5523e-105		1727	1.8071e-121	1.4405e-167		1727	6.1368e-210	1.3562e-154
			1729	1.4226e-45	3.3598e-120		1729	3.2642e-113	9.4814e-94		1729	8.2393e-13	7.2884e-196		1729	1.5793e-141	1.6617e-115		1729	7.1584e-109	1.9851e-103		1729	1.4059e-131	1.1215e-173		1729	1.3211e-117	5.4649e-84		1729	1.7471e-144	8.0031e-67		1729	3.0284e-133	1.0396e-198		1729	1.1065e-109	9.7021e-106		1729	1.2834e-121	9.389e-168		1729	3.4569e-210	8.6662e-155
			1731	1.2051e-45	2.0252e-120		1731	2.409e-113	7.3081e-94		1731	7.7888e-13	3.8357e-196		1731	9.5845e-142	1.0413e-115		1731	5.0208e-109	1.2697e-103		1731	9.8367e-132	6.1441e-174		1731	9.7221e-118	3.9185e-84		1731	1.1837e-144	6.748e-67		1731	1.9157e-133	6.4918e-199		1731	8.0891e-110	6.065e-106		1731	9.1191e-122	6.1209e-168		1731	1.9481e-210	5.5396e-155
			1733	1.0209e-45	1.2209e-120		1733	1.7781e-113	5.6338e-94		1733	7.3633e-13	2.0191e-196		1733	5.8177e-142	6.5267e-116		1733	3.5234e-109	8.1227e-104		1733	6.8837e-132	3.3669e-174		1733	7.1556e-118	2.8101e-84		1733	8.0217e-145	5.6904e-67		1733	1.212e-133	4.0551e-199		1733	5.9151e-110	3.7918e-106		1733	6.4821e-122	3.9913e-168		1733	1.0984e-210	3.5423e-155
			1735	8.6488e-46	7.3614e-121		1735	1.3126e-113	4.3438e-94		1735	6.9611e-13	1.0632e-196		1735	3.5319e-142	4.0915e-116		1735	2.4738e-109	5.1969e-104		1735	4.818e-132	1.8455e-174		1735	5.2675e-118	2.0154e-84		1735	5.4373e-145	4.7991e-67		1735	7.6696e-134	2.5337e-199		1735	4.3263e-110	2.371e-106		1735	4.6097e-122	2.6032e-168		1735	6.1954e-211	2.266e-155
			1737	7.3277e-46	4.4394e-121		1737	9.6913e-114	3.3497e-94		1737	6.5812e-13	5.5999e-197		1737	2.1446e-142	2.5653e-116		1737	1.7378e-109	3.3254e-104		1737	3.3728e-132	1.0118e-174		1737	3.8783e-118	1.4457e-84		1737	3.6863e-145	4.0479e-67		1737	4.8542e-134	1.5836e-199		1737	3.165e-110	1.4828e-106		1737	3.2795e-122	1.6982e-168		1737	3.496e-211	1.45e-155
			1739	6.2089e-46	2.6776e-121		1739	7.1565e-114	2.5835e-94		1739	6.2221e-13	2.9503e-197		1739	1.3024e-142	1.6086e-116		1739	1.2214e-109	2.1282e-104		1739	2.3616e-132	5.5487e-175		1739	2.856e-118	1.0371e-84		1739	2.4997e-145	3.4146e-67		1739	3.0729e-134	9.9011e-200		1739	2.3159e-110	9.2743e-107		1739	2.3342e-122	1.1081e-168		1739	1.9737e-211	9.2827e-156
			1741	5.2612e-46	1.6153e-121		1741	5.2855e-114	1.9928e-94		1741	5.8829e-13	1.5548e-197		1741	7.9113e-143	1.0089e-116		1741	8.5888e-110	1.3621e-104		1741	1.6538e-132	3.0437e-175		1741	2.1035e-118	7.4414e-85		1741	1.6954e-145	2.8807e-67		1741	1.9456e-134	6.1921e-200		1741	1.695e-110	5.8015e-107		1741	1.6621e-122	7.2322e-169		1741	1.1147e-211	5.9446e-156
			1743	4.4584e-46	9.7462e-122		1743	3.9043e-114	1.5375e-94		1743	5.5622e-13	8.1961e-198		1743	4.8064e-143	6.3291e-117		1743	6.0427e-110	8.7195e-105		1743	1.1583e-132	1.67e-175		1743	1.5495e-118	5.3398e-85		1743	1.1501e-145	2.4306e-67		1743	1.232e-134	3.8737e-200		1743	1.2408e-110	3.6297e-107		1743	1.184e-122	4.7212e-169		1743	6.2984e-212	3.8083e-156
			1745	3.7784e-46	5.8815e-122		1745	2.8844e-114	1.1863e-94		1745	5.2593e-13	4.3217e-198		1745	2.9206e-143	3.9709e-117		1745	4.2536e-110	5.5824e-105		1745	8.1147e-133	9.1648e-176		1745	1.1417e-118	3.8322e-85		1745	7.8041e-146	2.051e-67		1745	7.8034e-135	2.4241e-200		1745	9.0858e-111	2.2712e-107		1745	8.4381e-123	3.0827e-169		1745	3.5603e-212	2.4406e-156
			1747	3.2023e-46	3.5499e-122		1747	2.1313e-114	9.1553e-95		1747	4.9729e-13	2.2794e-198		1747	1.775e-143	2.4918e-117		1747	2.9957e-110	3.5744e-105		1747	5.6857e-133	5.0309e-176		1747	8.413e-119	2.7506e-85		1747	5.2964e-146	1.7309e-67		1747	4.9434e-135	1.5174e-200		1747	6.6544e-111	1.4214e-107		1747	6.0161e-123	2.0133e-169		1747	2.0134e-212	1.5647e-156
			1749	2.7142e-46	2.1429e-122		1749	1.5751e-114	7.0666e-95		1749	4.7023e-13	1.2026e-198		1749	1.079e-143	1.5639e-117		1749	2.1109e-110	2.289e-105		1749	3.9845e-133	2.7624e-176		1749	6.2007e-119	1.9746e-85		1749	3.5952e-146	1.461e-67		1749	3.1322e-135	9.5012e-201		1749	4.8747e-111	8.8963e-108		1749	4.2911e-123	1.3152e-169		1749	1.1391e-212	1.0035e-156
			1751	2.3007e-46	1.2938e-122		1751	1.1642e-114	5.4552e-95		1751	4.4466e-13	6.3465e-199		1751	6.5598e-144	9.8171e-118		1751	1.4881e-110	1.466e-105		1751	2.7928e-133	1.5171e-176		1751	4.5709e-119	1.4176e-85		1751	2.441e-146	1.2332e-67		1751	1.9849e-135	5.951e-201		1751	3.5719e-111	5.569e-108		1751	3.062e-123	8.5932e-170		1751	6.4473e-213	6.4383e-157
			1753	1.9503e-46	7.8132e-123		1753	8.6061e-115	4.2119e-95		1753	4.2049e-13	3.3502e-199		1753	3.9889e-144	6.1635e-118		1753	1.0496e-110	9.3909e-106		1753	1.9579e-133	8.3343e-177		1753	3.3701e-119	1.0179e-85		1753	1.6577e-146	1.0411e-67		1753	1.2581e-135	3.7285e-201		1753	2.6178e-111	3.4867e-108		1753	2.1859e-123	5.616e-170		1753	3.6507e-213	4.1322e-157
			1755	1.6534e-46	4.719e-123		1755	6.363e-115	3.2525e-95		1755	3.9765e-13	1.769e-199		1755	2.426e-144	3.8704e-118		1755	7.4074e-111	6.0162e-106		1755	1.3728e-133	4.5796e-177		1755	2.4852e-119	7.3101e-86		1755	1.1259e-146	8.7903e-68		1755	7.9758e-136	2.3367e-201		1755	1.9191e-111	2.1833e-108		1755	1.5611e-123	3.671e-170		1755	2.068e-213	2.6531e-157
			1757	1.4017e-46	2.8506e-123		1757	4.7052e-115	2.512e-95		1757	3.7605e-13	9.3432e-200		1757	1.4758e-144	2.4308e-118		1757	5.2301e-111	3.8547e-106		1757	9.6275e-134	2.517e-177		1757	1.8329e-119	5.2503e-86		1757	7.6494e-147	7.4225e-68		1757	5.0572e-136	1.4649e-201		1757	1.4071e-111	1.3673e-108		1757	1.1154e-123	2.4002e-170		1757	1.172e-213	1.7041e-157
			1759	1.1885e-46	1.7223e-123		1759	3.4799e-115	1.9404e-95		1759	3.5564e-13	4.9362e-200		1759	8.9788e-145	1.5269e-118		1759	3.6946e-111	2.4702e-106		1759	6.7529e-134	1.3838e-177		1759	1.3521e-119	3.7714e-86		1759	5.1979e-147	6.2683e-68		1759	3.2072e-136	9.1864e-202		1759	1.032e-111	8.564e-109		1759	7.9723e-124	1.5697e-170		1759	6.6445e-214	1.0949e-157
			1761	1.0077e-46	1.0408e-123		1761	2.5741e-115	1.4991e-95		1761	3.3635e-13	2.6086e-200		1761	5.4639e-145	9.5932e-119		1761	2.6112e-111	1.5831e-106		1761	4.7374e-134	7.6093e-178		1761	9.976e-120	2.7094e-86		1761	3.5328e-147	5.2942e-68		1761	2.0343e-136	5.7625e-202		1761	7.5709e-112	5.3648e-109		1761	5.7007e-124	1.0268e-170		1761	3.7687e-214	7.0378e-158
			1763	8.5451e-47	6.2902e-124		1763	1.9044e-115	1.1583e-95		1763	3.1812e-13	1.379e-200		1763	3.3255e-145	6.0282e-119		1763	1.8465e-111	1.0148e-106		1763	3.3241e-134	4.1854e-178		1763	7.3616e-120	1.9467e-86		1763	2.4016e-147	4.4719e-68		1763	1.2906e-136	3.6158e-202		1763	5.5553e-112	3.3612e-109		1763	4.078e-124	6.7178e-171		1763	2.1384e-214	4.5254e-158
			1765	7.2465e-47	3.8024e-124		1765	1.4091e-115	8.9513e-96		1765	3.0088e-13	7.2914e-201		1765	2.0244e-145	3.7886e-119		1765	1.3063e-111	6.5054e-107		1765	2.3328e-134	2.3027e-178		1765	5.4333e-120	1.3989e-86		1765	1.6329e-147	3.7778e-68		1765	8.1893e-137	2.2695e-202		1765	4.0774e-112	2.1062e-109		1765	2.9185e-124	4.3962e-171		1765	1.2139e-214	2.9109e-158
			1767	6.1456e-47	2.2989e-124		1767	1.0428e-115	6.9187e-96		1767	2.8458e-13	3.8565e-201		1767	1.2326e-145	2.3815e-119		1767	9.2466e-112	4.171e-107		1767	1.6375e-134	1.2672e-178		1767	4.0107e-120	1.0054e-86		1767	1.1105e-147	3.1918e-68		1767	5.1973e-137	1.4249e-202		1767	2.9933e-112	1.32e-109		1767	2.0895e-124	2.8776e-171		1767	6.8935e-215	1.8731e-158
			1769	5.2123e-47	1.3901e-124		1769	7.7183e-116	5.3484e-96		1769	2.6918e-13	2.0403e-201		1769	7.5062e-146	1.4973e-119		1769	6.5483e-112	2.6746e-107		1769	1.1496e-134	6.9752e-179		1769	2.9612e-120	7.2266e-87		1769	7.5542e-148	2.6969e-68		1769	3.2991e-137	8.9489e-203		1769	2.198e-112	8.2737e-110		1769	1.4966e-124	1.884e-171		1769	3.9164e-215	1.2058e-158
			1771	4.421e-47	8.4077e-125		1771	5.7136e-116	4.1351e-96		1771	2.5461e-13	1.0798e-201		1771	4.5719e-146	9.4149e-120		1771	4.6397e-112	1.7153e-107		1771	8.0719e-135	3.8404e-179		1771	2.1867e-120	5.195e-87		1771	5.1396e-148	2.2791e-68		1771	2.0945e-137	5.6219e-203		1771	1.6144e-112	5.1867e-110		1771	1.0723e-124	1.2337e-171		1771	2.2259e-215	7.7646e-159
			1773	3.7501e-47	5.0859e-125		1773	4.2303e-116	3.1976e-96		1773	2.4085e-13	5.7158e-202		1773	2.7852e-146	5.9213e-120		1773	3.289e-112	1.1002e-107		1773	5.6689e-135	2.115e-179		1773	1.615e-120	3.735e-87		1773	3.4975e-148	1.9262e-68		1773	1.33e-137	3.5329e-203		1773	1.1861e-112	3.252e-110		1773	7.6868e-125	8.081e-172		1773	1.2656e-215	5.002e-159
			1775	3.1812e-47	3.077e-125		1775	3.1325e-116	2.473e-96		1775	2.2783e-13	3.0265e-202		1775	1.6971e-146	3.7246e-120		1775	2.3327e-112	7.0581e-108		1775	3.9819e-135	1.1651e-179		1775	1.193e-120	2.6857e-87		1775	2.3806e-148	1.6281e-68		1775	8.4472e-138	2.2208e-203		1775	8.7161e-113	2.0392e-110		1775	5.5124e-125	5.2942e-172		1775	7.1991e-216	3.2234e-159
			1777	2.6988e-47	1.862e-125		1777	2.32e-116	1.9129e-96		1777	2.1552e-13	1.603e-202		1777	1.0342e-146	2.3433e-120		1777	1.6552e-112	4.5285e-108		1777	2.7975e-135	6.4196e-180		1777	8.814e-121	1.9315e-87		1777	1.6207e-148	1.3763e-68		1777	5.3659e-138	1.3964e-203		1777	6.4068e-113	1.2789e-110		1777	3.9546e-125	3.4693e-172		1777	4.0967e-216	2.0781e-159
			1779	2.2897e-47	1.1269e-125		1779	1.7185e-116	1.4799e-96		1779	2.0388e-13	8.4928e-203		1779	6.304e-147	1.4745e-120		1779	1.1751e-112	2.9058e-108		1779	1.9657e-135	3.5381e-180		1779	6.5131e-121	1.3892e-87		1779	1.1036e-148	1.1636e-68		1779	3.4093e-138	8.783e-204		1779	4.7105e-113	8.0223e-111		1779	2.8382e-125	2.2739e-172		1779	2.3321e-216	1.3402e-159
			1781	1.9428e-47	6.8214e-126		1781	1.2731e-116	1.145e-96		1781	1.9288e-13	4.5008e-203		1781	3.8432e-147	9.2802e-121		1781	8.3465e-113	1.8649e-108		1781	1.3815e-135	1.9505e-180		1781	4.8137e-121	9.9932e-88		1781	7.516e-149	9.8382e-69		1781	2.1665e-138	5.5259e-204		1781	3.4642e-113	5.0328e-111		1781	2.0378e-125	1.4907e-172		1781	1.3282e-216	8.6462e-160
			1783	1.6485e-47	4.1299e-126		1783	9.4331e-117	8.8611e-97		1783	1.8248e-13	2.3859e-203		1783	2.3435e-147	5.8416e-121		1783	5.9313e-113	1.197e-108		1783	9.7107e-136	1.0755e-180		1783	3.5583e-121	7.1895e-88		1783	5.12e-149	8.3194e-69		1783	1.377e-138	3.4777e-204		1783	2.5483e-113	3.1578e-111		1783	1.4637e-125	9.7752e-173		1783	7.5672e-217	5.5802e-160
			1785	1.3989e-47	2.5008e-126		1785	6.9906e-117	6.8584e-97		1785	1.7264e-13	1.2651e-203		1785	1.4292e-147	3.6777e-121		1785	4.217e-113	7.6841e-109		1785	6.827e-136	5.9321e-181		1785	2.6308e-121	5.1731e-88		1785	3.4885e-149	7.0358e-69		1785	8.7536e-139	2.1894e-204		1785	1.8751e-113	1.9816e-111		1785	1.0517e-125	6.4114e-173		1785	4.313e-217	3.6027e-160
			1787	1.1871e-47	1.5146e-126		1787	5.1813e-117	5.3091e-97		1787	1.6334e-13	6.7101e-204		1787	8.7181e-148	2.3158e-121		1787	2.9997e-113	4.9335e-109		1787	4.8006e-136	3.2727e-181		1787	1.9453e-121	3.7227e-88		1787	2.3774e-149	5.9509e-69		1787	5.5657e-139	1.3787e-204		1787	1.3801e-113	1.2437e-111		1787	7.5601e-126	4.206e-173		1787	2.4593e-217	2.3269e-160
			1789	1.0075e-47	9.1748e-127		1789	3.8409e-117	4.1104e-97		1789	1.5455e-13	3.5601e-204		1789	5.3189e-148	1.4585e-121		1789	2.1348e-113	3.1679e-109		1789	3.3762e-136	1.806e-181		1789	1.4387e-121	2.6793e-88		1789	1.6205e-149	5.0339e-69		1789	3.5395e-139	8.6846e-205		1789	1.016e-113	7.8071e-112		1789	5.4367e-126	2.7599e-173		1789	1.4028e-217	1.5034e-160
			1791	8.5513e-48	5.5586e-127		1791	2.8477e-117	3.1828e-97		1791	1.4623e-13	1.8893e-204		1791	3.2457e-148	9.1873e-122		1791	1.52e-113	2.0345e-109		1791	2.3749e-136	9.9685e-182		1791	1.0642e-121	1.9286e-88		1791	1.1048e-149	4.2586e-69		1791	2.2513e-139	5.4721e-205		1791	7.4817e-114	4.9014e-112		1791	3.9112e-126	1.8114e-173		1791	8.0052e-218	9.7174e-161
			1793	7.2584e-48	3.3683e-127		1793	2.1116e-117	2.465e-97		1793	1.3836e-13	1.0029e-204		1793	1.9809e-148	5.7882e-122		1793	1.0828e-113	1.3067e-109		1793	1.6708e-136	5.5038e-182		1793	7.8737e-122	1.3884e-88		1793	7.5341e-150	3.6031e-69		1793	1.4322e-139	3.449e-205		1793	5.511e-114	3.0776e-112		1793	2.8148e-126	1.1891e-173		1793	4.57e-218	6.2831e-161
			1795	6.1613e-48	2.0414e-127		1795	1.566e-117	1.9093e-97		1795	1.3092e-13	5.3256e-205		1795	1.2093e-148	3.6474e-122		1795	7.7168e-114	8.3945e-110		1795	1.1757e-136	3.0395e-182		1795	5.8263e-122	9.9965e-89		1795	5.1387e-150	3.0489e-69		1795	9.1132e-140	2.1745e-205		1795	4.0604e-114	1.9327e-112		1795	2.0266e-126	7.8077e-174		1795	2.6099e-218	4.0641e-161
			1797	5.2305e-48	1.2375e-127		1797	1.1616e-117	1.4791e-97		1797	1.2389e-13	2.8287e-205		1797	7.3832e-149	2.2987e-122		1797	5.5024e-114	5.3933e-110		1797	8.2746e-137	1.679e-182		1797	4.312e-122	7.1985e-89		1797	3.5056e-150	2.5802e-69		1797	5.7998e-140	1.3714e-205		1797	2.9925e-114	1.2139e-112		1797	1.4596e-126	5.1278e-174		1797	1.4911e-218	2.6298e-161
			1799	4.4405e-48	7.5026e-128		1799	8.6176e-118	1.146e-97		1799	1.1723e-13	1.5029e-205		1799	4.5087e-149	1.449e-122		1799	3.9253e-114	3.4656e-110		1799	5.8247e-137	9.2769e-183		1799	3.1918e-122	5.1843e-89		1799	2.392e-150	2.1838e-69		1799	3.6918e-140	8.6512e-206		1799	2.206e-114	7.6258e-113		1799	1.0517e-126	3.3685e-174		1799	8.5224e-219	1.7023e-161
			1801	3.7701e-48	4.5495e-128		1801	6.3941e-118	8.8808e-98		1801	1.1094e-13	7.9871e-206		1801	2.7539e-149	9.1355e-123		1801	2.8016e-114	2.2272e-110		1801	4.1008e-137	5.1271e-183		1801	2.363e-122	3.7342e-89		1801	1.6325e-150	1.8484e-69		1801	2.3504e-140	5.4592e-206		1801	1.6267e-114	4.7912e-113		1801	7.5808e-127	2.2132e-174		1801	4.8729e-219	1.1023e-161
			1803	3.2012e-48	2.7593e-128		1803	4.745e-118	6.883e-98		1803	1.0499e-13	4.2459e-206		1803	1.6823e-149	5.7607e-123		1803	2.0005e-114	1.4315e-110		1803	2.8877e-137	2.8343e-183		1803	1.7497e-122	2.69e-89		1803	1.1144e-150	1.5648e-69		1803	1.4966e-140	3.4459e-206		1803	1.1999e-114	3.0106e-113		1803	5.4664e-127	1.4545e-174		1803	2.7873e-219	7.1405e-162
			1805	2.7183e-48	1.6738e-128		1805	3.5218e-118	5.3355e-98		1805	9.9357e-14	2.2578e-206		1805	1.0279e-149	3.6332e-123		1805	1.4292e-114	9.2026e-111		1805	2.0338e-137	1.5673e-183		1805	1.2959e-122	1.9381e-89		1805	7.6087e-151	1.3248e-69		1805	9.532e-141	2.1758e-206		1805	8.8527e-115	1.8921e-113		1805	3.9433e-127	9.5613e-175		1805	1.5949e-219	4.6273e-162
			1807	2.3083e-48	1.0155e-128		1807	2.6143e-118	4.1365e-98		1807	9.4031e-14	1.2009e-206		1807	6.282e-150	2.2918e-123		1807	1.0215e-114	5.9167e-111		1807	1.4326e-137	8.6684e-184		1807	9.5987e-123	1.3965e-89		1807	5.196e-151	1.1218e-69		1807	6.072e-141	1.3742e-206		1807	6.5335e-115	1.1893e-113		1807	2.8456e-127	6.2865e-175		1807	9.13e-220	2.9997e-162
			1809	1.9604e-48	6.1624e-129		1809	1.9409e-118	3.2074e-98		1809	8.8994e-14	6.3895e-207		1809	3.8398e-150	1.4459e-123		1809	7.3045e-115	3.8046e-111		1809	1.0094e-137	4.7957e-184		1809	7.1112e-123	1.0064e-89		1809	3.5491e-151	9.4993e-70		1809	3.8686e-141	8.6819e-207		1809	4.8232e-115	7.4767e-114		1809	2.0543e-127	4.1342e-175		1809	5.2284e-220	1.9453e-162
			1811	1.665e-48	3.7401e-129		1811	1.4412e-118	2.4874e-98		1811	8.4229e-14	3.4005e-207		1811	2.3475e-150	9.1242e-124		1811	5.2257e-115	2.4468e-111		1811	7.1127e-138	2.6538e-184		1811	5.2693e-123	7.2541e-90		1811	2.4247e-151	8.0451e-70		1811	2.4653e-141	5.4866e-207		1811	3.5616e-115	4.701e-114		1811	1.4836e-127	2.7194e-175		1811	2.9953e-220	1.262e-162
			1813	1.4142e-48	2.2704e-129		1813	1.0704e-118	1.9293e-98		1813	7.9722e-14	1.8103e-207		1813	1.4355e-150	5.7586e-124		1813	3.7403e-115	1.5738e-111		1813	5.013e-138	1.4689e-184		1813	3.9051e-123	5.2291e-90		1813	1.6569e-151	6.8142e-70		1813	1.5713e-141	3.4684e-207		1813	2.6308e-115	2.9562e-114		1813	1.0718e-127	1.7892e-175		1813	1.7166e-220	8.1905e-163
			1815	1.2012e-48	1.3785e-129		1815	7.9503e-119	1.4966e-98		1815	7.5458e-14	9.6399e-208		1815	8.7792e-151	3.6351e-124		1815	2.6784e-115	1.0124e-111		1815	3.5338e-138	8.1329e-185		1815	2.8945e-123	3.77e-90		1815	1.1324e-151	5.7723e-70		1815	1.0017e-141	2.1932e-207		1815	1.9438e-115	1.8593e-114		1815	7.7464e-128	1.1774e-175		1815	9.8417e-221	5.3175e-163
			1817	1.0204e-48	8.3708e-130		1817	5.9062e-119	1.1612e-98		1817	7.1424e-14	5.1347e-208		1817	5.3703e-151	2.2951e-124		1817	1.9188e-115	6.5138e-112		1817	2.4915e-138	4.504e-185		1817	2.1459e-123	2.7183e-90		1817	7.7414e-152	4.8902e-70		1817	6.3868e-142	1.3872e-207		1817	1.4366e-115	1.1696e-114		1817	5.6006e-128	7.75e-176		1817	5.6446e-221	3.4536e-163
			1819	8.6689e-49	5.0841e-130		1819	4.3883e-119	9.0107e-99		1819	6.7608e-14	2.7358e-208		1819	3.2857e-151	1.4493e-124		1819	1.3753e-115	4.1916e-112		1819	1.7569e-138	2.495e-185		1819	1.5911e-123	1.9603e-90		1819	5.2932e-152	4.1434e-70		1819	4.073e-142	8.777e-208		1819	1.0621e-115	7.3583e-115		1819	4.0508e-128	5.1023e-176		1819	3.2387e-221	2.2438e-163
			1821	7.3651e-49	3.0885e-130		1821	3.261e-119	6.9932e-99		1821	6.3997e-14	1.4581e-208		1821	2.0106e-151	9.1535e-125		1821	9.8624e-116	2.6976e-112		1821	1.2391e-138	1.3824e-185		1821	1.18e-123	1.4138e-90		1821	3.62e-152	3.511e-70		1821	2.598e-142	5.5549e-208		1821	7.8543e-116	4.6301e-115		1821	2.9309e-128	3.36e-176		1821	1.8589e-221	1.4584e-163
			1823	6.2578e-49	1.8765e-130		1823	2.4237e-119	5.4282e-99		1823	6.0581e-14	7.7732e-209		1823	1.2306e-151	5.7823e-125		1823	7.0754e-116	1.7363e-112		1823	8.7412e-139	7.6618e-186		1823	8.7524e-124	1.0199e-90		1823	2.4762e-152	2.9754e-70		1823	1.6574e-142	3.5167e-208		1823	5.8101e-116	2.9138e-115		1823	2.1214e-128	2.2131e-176		1823	1.0674e-221	9.4824e-164
			1825	5.3173e-49	1.1403e-130		1825	1.8016e-119	4.2141e-99		1825	5.735e-14	4.1452e-209		1825	7.5335e-152	3.6533e-125		1825	5.0784e-116	1.1178e-112		1825	6.1673e-139	4.2474e-186		1825	6.4931e-124	7.3576e-91		1825	1.6941e-152	2.5218e-70		1825	1.0576e-142	2.227e-208		1825	4.2992e-116	1.834e-115		1825	1.5361e-128	1.458e-176		1825	6.1314e-222	6.1677e-164
			1827	4.5184e-49	6.9309e-131		1827	1.3394e-119	3.2721e-99		1827	5.4292e-14	2.2111e-209		1827	4.6126e-152	2.3086e-125		1827	3.6467e-116	7.1969e-113		1827	4.3521e-139	2.3552e-186		1827	4.8178e-124	5.3087e-91		1827	1.1593e-152	2.1376e-70		1827	6.7495e-143	1.4107e-208		1827	3.1822e-116	1.1546e-115		1827	1.1127e-128	9.6074e-177		1827	3.5233e-222	4.0132e-164
			1829	3.8399e-49	4.2134e-131		1829	9.9596e-120	2.541e-99		1829	5.1399e-14	1.1798e-209		1829	2.8248e-152	1.4591e-125		1829	2.6198e-116	4.6344e-113		1829	3.0717e-139	1.3063e-186		1829	3.5753e-124	3.8309e-91		1829	7.9351e-153	1.8121e-70		1829	4.3084e-143	8.9386e-209		1829	2.3561e-116	7.2694e-116		1829	8.0624e-129	6.3323e-177		1829	2.0254e-222	2.6122e-164
			1831	3.2634e-49	2.5618e-131		1831	7.4068e-120	1.9735e-99		1831	4.8661e-14	6.2967e-210		1831	1.7302e-152	9.224e-126		1831	1.8829e-116	2.9848e-113		1831	2.1684e-139	7.2475e-187		1831	2.6537e-124	2.7648e-91		1831	5.4324e-153	1.5364e-70		1831	2.7507e-143	5.6654e-209		1831	1.745e-116	4.5777e-116		1831	5.8443e-129	4.1745e-177		1831	1.1647e-222	1.701e-164
			1833	2.7737e-49	1.5579e-131		1833	5.5092e-120	1.5331e-99		1833	4.607e-14	3.3616e-210		1833	1.06e-152	5.832e-126		1833	1.3539e-116	1.9226e-113		1833	1.531e-139	4.0219e-187		1833	1.97e-124	1.9957e-91		1833	3.7198e-153	1.3027e-70		1833	1.7565e-143	3.5919e-209		1833	1.2928e-116	2.8831e-116		1833	4.2379e-129	2.7526e-177		1833	6.7005e-223	1.108e-164
			1835	2.3576e-49	9.4758e-132		1835	4.0983e-120	1.1911e-99		1835	4.3619e-14	1.7952e-210		1835	6.4953e-153	3.688e-126		1835	9.7401e-117	1.2386e-113		1835	1.0812e-139	2.2325e-187		1835	1.4627e-124	1.4407e-91		1835	2.5476e-153	1.1047e-70		1835	1.1219e-143	2.2779e-209		1835	9.5811e-117	1.8161e-116		1835	3.0742e-129	1.8155e-177		1835	3.8561e-223	7.2204e-165
			1837	2.0041e-49	5.7646e-132		1837	3.0493e-120	9.2549e-100		1837	4.13e-14	9.5895e-211		1837	3.9808e-153	2.3327e-126		1837	7.0101e-117	7.9804e-114		1837	7.6362e-140	1.2395e-187		1837	1.0862e-124	1.0402e-91		1837	1.7451e-153	9.3692e-71		1837	7.1667e-144	1.4451e-209		1837	7.1027e-117	1.1441e-116		1837	2.2308e-129	1.1976e-177		1837	2.22e-223	4.7068e-165
			1839	1.7037e-49	3.5075e-132		1839	2.2691e-120	7.1925e-100		1839	3.9104e-14	5.1239e-211		1839	2.4402e-153	1.4757e-126		1839	5.0475e-117	5.1427e-114		1839	5.3944e-140	6.8839e-188		1839	8.068e-125	7.5114e-92		1839	1.1957e-153	7.9469e-71		1839	4.579e-144	9.1698e-210		1839	5.267e-117	7.2093e-117		1839	1.6194e-129	7.9024e-178		1839	1.2786e-223	3.0695e-165
			1841	1.4484e-49	2.1346e-132		1841	1.6888e-120	5.5905e-100		1841	3.7027e-14	2.7386e-211		1841	1.4961e-153	9.3368e-127		1841	3.6361e-117	3.3145e-114		1841	3.8114e-140	3.824e-188		1841	5.9934e-125	5.4247e-92		1841	8.1942e-154	6.7412e-71		1841	2.9262e-144	5.8205e-210		1841	3.907e-117	4.5433e-117		1841	1.176e-129	5.2154e-178		1841	7.3665e-224	2.0024e-165
			1843	1.2315e-49	1.2993e-132		1843	1.257e-120	4.346e-100		1843	3.5061e-14	1.4642e-211		1843	9.1743e-154	5.9087e-127		1843	2.6204e-117	2.1365e-114		1843	2.6934e-140	2.1248e-188		1843	4.4531e-125	3.9183e-92		1843	5.6166e-154	5.7191e-71		1843	1.8704e-144	3.6956e-210		1843	2.8991e-117	2.8637e-117		1843	8.5431e-130	3.4428e-178		1843	4.2457e-224	1.3068e-165
			1845	1.0471e-49	7.9099e-133		1845	9.3585e-121	3.379e-100		1845	3.3201e-14	7.8302e-212		1845	5.627e-154	3.7399e-127		1845	1.8894e-117	1.3774e-114		1845	1.9037e-140	1.181e-188		1845	3.3091e-125	2.8306e-92		1845	3.8507e-154	4.8524e-71		1845	1.1957e-144	2.3471e-210		1845	2.1519e-117	1.8053e-117		1845	6.2083e-130	2.2732e-178		1845	2.448e-224	8.5314e-166
			1847	8.904e-50	4.8163e-133		1847	6.9682e-121	2.6276e-100		1847	3.144e-14	4.1887e-212		1847	3.4519e-154	2.3676e-127		1847	1.3628e-117	8.8814e-115		1847	1.3458e-140	6.5655e-189		1847	2.4595e-125	2.0451e-92		1847	2.6405e-154	4.1175e-71		1847	7.6457e-145	1.4911e-210		1847	1.5978e-117	1.1382e-117		1847	4.5132e-130	1.5012e-178		1847	1.4119e-224	5.5718e-166
			1849	7.5719e-50	2.9332e-133		1849	5.1893e-121	2.0436e-100		1849	2.9773e-14	2.2413e-212		1849	2.118e-154	1.4991e-127		1849	9.8349e-118	5.7275e-115		1849	9.5153e-141	3.6509e-189		1849	1.8283e-125	1.4777e-92		1849	1.811e-154	3.4943e-71		1849	4.8897e-145	9.4758e-211		1849	1.1867e-117	7.1775e-118		1849	3.2821e-130	9.9166e-179		1849	8.1469e-225	3.6402e-166
			1851	6.4395e-50	1.7867e-133		1851	3.8651e-121	1.5896e-100		1851	2.8195e-14	1.1997e-212		1851	1.2998e-154	9.4937e-128		1851	7.1004e-118	3.6941e-115		1851	6.729e-141	2.0307e-189		1851	1.3593e-125	1.0679e-92		1851	1.2424e-154	2.9658e-71		1851	3.1278e-145	6.0234e-211		1851	8.8172e-118	4.5268e-118		1851	2.3877e-130	6.552e-179		1851	4.7024e-225	2.3792e-166
			1853	5.4769e-50	1.0885e-133		1853	2.8792e-121	1.2367e-100		1853	2.6702e-14	6.4231e-213		1853	7.9784e-155	6.0134e-128		1853	5.1285e-118	2.383e-115		1853	4.7594e-141	1.1298e-189		1853	1.0108e-125	7.7189e-93		1853	8.5245e-155	2.5174e-71		1853	2.0011e-145	3.83e-211		1853	6.5531e-118	2.8555e-118		1853	1.7376e-130	4.3299e-179		1853	2.7153e-225	1.5556e-166
			1855	4.6584e-50	6.6329e-134		1855	2.1451e-121	9.6223e-101		1855	2.5289e-14	3.4399e-213		1855	4.8982e-155	3.8096e-128		1855	3.7059e-118	1.5374e-115		1855	3.367e-141	6.2877e-190		1855	7.5179e-126	5.5798e-93		1855	5.8503e-155	2.1371e-71		1855	1.2805e-145	2.436e-211		1855	4.872e-118	1.8015e-118		1855	1.2649e-130	2.8621e-179		1855	1.5684e-225	1.0174e-166
			1857	3.9626e-50	4.0425e-134		1857	1.5985e-121	7.4881e-101		1857	2.3951e-14	1.8428e-213		1857	3.0077e-155	2.4139e-128		1857	2.679e-118	9.9205e-116		1857	2.3823e-141	3.5001e-190		1857	5.5924e-126	4.0341e-93		1857	4.0158e-155	1.8144e-71		1857	8.1956e-146	1.5498e-211		1857	3.6234e-118	1.1367e-118		1857	9.2117e-131	1.8922e-179		1857	9.0631e-226	6.657e-167
			1859	3.3709e-50	2.4642e-134		1859	1.1913e-121	5.8281e-101		1859	2.2685e-14	9.8747e-214		1859	1.8472e-155	1.5298e-128		1859	1.9375e-118	6.4023e-116		1859	1.6859e-141	1.9489e-190		1859	4.1607e-126	2.9169e-93		1859	2.7571e-155	1.5406e-71		1859	5.2464e-146	9.8632e-212		1859	2.6956e-118	7.1739e-119		1859	6.7107e-131	1.2513e-179		1859	5.2389e-226	4.3573e-167
			1861	2.8678e-50	1.5024e-134		1861	8.8797e-122	4.5368e-101		1861	2.1486e-14	5.293e-214		1861	1.1347e-155	9.6971e-129		1861	1.4019e-118	4.1324e-116		1861	1.1933e-141	1.0854e-190		1861	3.096e-126	2.1095e-93		1861	1.8933e-155	1.3082e-71		1861	3.3591e-146	6.2788e-212		1861	2.0061e-118	4.5281e-119		1861	4.8904e-131	8.2768e-180		1861	3.0295e-226	2.8531e-167
			1863	2.4399e-50	9.1614e-135		1863	6.6198e-122	3.5321e-101		1863	2.0351e-14	2.8379e-214		1863	6.9719e-156	6.1478e-129		1863	1.0148e-118	2.6677e-116		1863	8.4476e-142	6.0467e-191		1863	2.3042e-126	1.5257e-93		1863	1.3004e-155	1.1111e-71		1863	2.1512e-146	3.9981e-212		1863	1.4934e-118	2.8586e-119		1863	3.5651e-131	5.4758e-180		1863	1.7525e-226	1.8689e-167
			1865	2.076e-50	5.5876e-135		1865	4.9358e-122	2.7504e-101		1865	1.9277e-14	1.522e-214		1865	4.2844e-156	3.8983e-129		1865	7.3487e-119	1.7224e-116		1865	5.9813e-142	3.3694e-191		1865	1.7152e-126	1.1036e-93		1865	8.9339e-156	9.437e-72		1865	1.3779e-146	2.5466e-212		1865	1.1122e-118	1.8049e-119		1865	2.5998e-131	3.6235e-180		1865	1.0141e-226	1.2246e-167
			1867	1.7665e-50	3.4086e-135		1867	3.6808e-122	2.1419e-101		1867	1.826e-14	8.1654e-215		1867	2.6334e-156	2.4724e-129		1867	5.324e-119	1.1122e-116		1867	4.2358e-142	1.878e-191		1867	1.2769e-126	7.9845e-94		1867	6.1388e-156	8.0163e-72		1867	8.8271e-147	1.6226e-212		1867	8.285e-119	1.1398e-119		1867	1.8966e-131	2.3983e-180		1867	5.8706e-227	8.0276e-168
			1869	1.5032e-50	2.0797e-135		1869	2.7452e-122	1.6683e-101		1869	1.7297e-14	4.3818e-215		1869	1.6189e-156	1.5683e-129		1869	3.8588e-119	7.1832e-117		1869	3.0003e-142	1.047e-191		1869	9.5083e-127	5.7773e-94		1869	4.219e-156	6.8102e-72		1869	5.6561e-147	1.0341e-212		1869	6.174e-119	7.1987e-120		1869	1.384e-131	1.5877e-180		1869	3.3997e-227	5.2641e-168
			1871	1.2793e-50	1.2691e-135		1871	2.0478e-122	1.2997e-101		1871	1.6385e-14	2.3521e-215		1871	9.9542e-157	9.95e-130		1871	2.798e-119	4.6399e-117		1871	2.1255e-142	5.8391e-192		1871	7.0813e-127	4.1808e-94		1871	2.9002e-156	5.7862e-72		1871	3.6249e-147	6.5924e-213		1871	4.6024e-119	4.5474e-120		1871	1.0103e-131	1.0513e-180		1871	1.9695e-227	3.4533e-168
			1873	1.0888e-50	7.7462e-136		1873	1.5278e-122	1.0126e-101		1873	1.5522e-14	1.2629e-215		1873	6.1219e-157	6.3139e-130		1873	2.0297e-119	2.9975e-117		1873	1.506e-142	3.2571e-192		1873	5.2746e-127	3.0259e-94		1873	1.994e-156	4.9167e-72		1873	2.3236e-147	4.2039e-213		1873	3.432e-119	2.873e-120		1873	7.3776e-132	6.9632e-181		1873	1.1413e-227	2.2662e-168
			1875	9.267e-51	4.7289e-136		1875	1.14e-122	7.8908e-102		1875	1.4705e-14	6.7831e-216		1875	3.7657e-157	4.0073e-130		1875	1.473e-119	1.9368e-117		1875	1.0673e-142	1.8173e-192		1875	3.9295e-127	2.1903e-94		1875	1.3713e-156	4.1783e-72		1875	1.4897e-147	2.6815e-213		1875	2.5602e-119	1.8154e-120		1875	5.3892e-132	4.6129e-181		1875	6.6165e-228	1.4877e-168
			1877	7.8881e-51	2.8874e-136		1877	8.5078e-123	6.1498e-102		1877	1.3931e-14	3.6442e-216		1877	2.3168e-157	2.5438e-130		1877	1.0694e-119	1.2516e-117		1877	7.5649e-143	1.0143e-192		1877	2.928e-127	1.5857e-94		1877	9.4321e-157	3.5511e-72		1877	9.5528e-148	1.711e-213		1877	1.9104e-119	1.1473e-120		1877	3.9381e-132	3.0565e-181		1877	3.8371e-228	9.7701e-169
			1879	6.7148e-51	1.7633e-136		1879	6.3503e-123	4.7936e-102		1879	1.3198e-14	1.9584e-216		1879	1.4257e-157	1.6151e-130		1879	7.7673e-120	8.0895e-118		1879	5.363e-143	5.662e-193		1879	2.182e-127	1.1481e-94		1879	6.4891e-157	3.0184e-72		1879	6.1269e-148	1.092e-213		1879	1.4261e-119	7.2523e-121		1879	2.8786e-132	2.0257e-181		1879	2.226e-228	6.4187e-169
			1881	5.7164e-51	1.0771e-136		1881	4.7406e-123	3.7371e-102		1881	1.2504e-14	1.0527e-216		1881	8.7746e-158	1.0256e-130		1881	5.644e-120	5.2292e-118		1881	3.8027e-143	3.1616e-193		1881	1.6264e-127	8.3141e-95		1881	4.4652e-157	2.5659e-72		1881	3.9304e-148	6.9715e-214		1881	1.0649e-119	4.5849e-121		1881	2.1049e-132	1.3428e-181		1881	1.2919e-228	4.2184e-169
			1883	4.8668e-51	6.5801e-137		1883	3.5395e-123	2.9138e-102		1883	1.1847e-14	5.6607e-217		1883	5.4016e-158	6.5141e-131		1883	4.1028e-120	3.3808e-118		1883	2.6968e-143	1.7659e-193		1883	1.2125e-127	6.0215e-95		1883	3.0732e-157	2.1815e-72		1883	2.5218e-148	4.452e-214		1883	7.9546e-120	2.899e-121		1883	1.5396e-132	8.9037e-182		1883	7.4999e-229	2.7734e-169
			1885	4.1438e-51	4.0207e-137		1885	2.6431e-123	2.2723e-102		1885	1.1225e-14	3.0447e-217		1885	3.3259e-158	4.1382e-131		1885	2.9837e-120	2.1861e-118		1885	1.9128e-143	9.8658e-194		1885	9.0405e-128	4.3616e-95		1885	2.1156e-157	1.8548e-72		1885	1.6184e-148	2.8439e-214		1885	5.944e-120	1.8334e-121		1885	1.1266e-132	5.9048e-182		1885	4.3556e-229	1.8241e-169
			1887	3.5284e-51	2.4573e-137		1887	1.974e-123	1.7723e-102		1887	1.0636e-14	1.6381e-217		1887	2.0482e-158	2.6293e-131		1887	2.1707e-120	1.4138e-118		1887	1.357e-143	5.5133e-194		1887	6.7418e-128	3.1598e-95		1887	1.4567e-157	1.5772e-72		1887	1.0388e-148	1.8172e-214		1887	4.4432e-120	1.1596e-121		1887	8.2458e-133	3.9169e-182		1887	2.5304e-229	1.2001e-169
			1889	3.0046e-51	1.502e-137		1889	1.4745e-123	1.3825e-102		1889	1.0078e-14	8.816e-218		1889	1.2616e-158	1.6709e-131		1889	1.5799e-120	9.1445e-119		1889	9.6288e-144	3.0818e-194		1889	5.0285e-128	2.2894e-95		1889	1.0032e-157	1.3414e-72		1889	6.6689e-149	1.1614e-214		1889	3.3224e-120	7.3357e-122		1889	6.0374e-133	2.5988e-182		1889	1.4706e-229	7.899e-170
			1891	2.5587e-51	9.1833e-138		1891	1.1016e-123	1.0786e-102		1891	9.5497e-15	4.7459e-218		1891	7.7725e-159	1.062e-131		1891	1.1504e-120	5.9157e-119		1891	6.8334e-144	1.7231e-194		1891	3.7512e-128	1.659e-95		1891	6.91e-158	1.1409e-72		1891	4.2822e-149	7.4255e-215		1891	2.4852e-120	4.6413e-122		1891	4.4219e-133	1.7246e-182		1891	8.5495e-230	5.2009e-170
			1893	2.1792e-51	5.6155e-138		1893	8.231e-124	8.4158e-103		1893	9.0493e-15	2.5556e-218		1893	4.7894e-159	6.7517e-132		1893	8.38e-121	3.8275e-119		1893	4.8504e-144	9.6368e-195		1893	2.7988e-128	1.2023e-95		1893	4.7607e-158	9.7043e-73		1893	2.7502e-149	4.7487e-215		1893	1.8596e-120	2.9371e-122		1893	3.2397e-133	1.1448e-182		1893	4.9722e-230	3.4257e-170
			1895	1.8561e-51	3.4345e-138		1895	6.1511e-124	6.5678e-103		1895	8.5753e-15	1.3766e-218		1895	2.9518e-159	4.293e-132		1895	6.1068e-121	2.4768e-119		1895	3.4434e-144	5.391e-195		1895	2.0886e-128	8.715e-96		1895	3.2806e-158	8.2555e-73		1895	1.7666e-149	3.0377e-215		1895	1.392e-120	1.8589e-122		1895	2.3744e-133	7.6003e-183		1895	2.8927e-230	2.2572e-170
			1897	1.581e-51	2.101e-138		1897	4.5974e-124	5.1263e-103		1897	8.1264e-15	7.4169e-219		1897	1.8196e-159	2.7302e-132		1897	4.452e-121	1.603e-119		1897	2.445e-144	3.0166e-195		1897	1.5588e-128	6.3179e-96		1897	2.2611e-158	7.0238e-73		1897	1.135e-149	1.9438e-215		1897	1.0423e-120	1.1767e-122		1897	1.7408e-133	5.0471e-183		1897	1.6835e-230	1.4878e-170
			1899	1.3467e-51	1.2855e-138		1899	3.4367e-124	4.0017e-103		1899	7.7012e-15	3.9974e-219		1899	1.1219e-159	1.7366e-132		1899	3.2469e-121	1.0376e-119		1899	1.7364e-144	1.6884e-195		1899	1.1636e-128	4.5807e-96		1899	1.5587e-158	5.9764e-73		1899	7.2939e-150	1.2441e-215		1899	7.8078e-121	7.45e-123		1899	1.2766e-133	3.3523e-183		1899	9.801e-231	9.8107e-171
			1901	1.1473e-51	7.8665e-139		1901	2.5695e-124	3.1244e-103		1901	7.2985e-15	2.155e-219		1901	6.9186e-160	1.1048e-132		1901	2.369e-121	6.7177e-120		1901	1.2334e-144	9.4525e-196		1901	8.6879e-129	3.3216e-96		1901	1.0748e-158	5.0857e-73		1901	4.688e-150	7.9656e-216		1901	5.8506e-121	4.7175e-123		1901	9.3653e-134	2.2272e-183		1901	5.708e-231	6.4715e-171
			1903	9.7743e-52	4.8149e-139		1903	1.9213e-124	2.4397e-103		1903	6.917e-15	1.1621e-219		1903	4.2674e-160	7.0301e-133		1903	1.7292e-121	4.3497e-120		1903	8.7624e-145	5.2934e-196		1903	6.4875e-129	2.409e-96		1903	7.4123e-159	4.3283e-73		1903	3.0138e-150	5.1014e-216		1903	4.3855e-121	2.9877e-123		1903	6.8726e-134	1.4799e-183		1903	3.3254e-231	4.2704e-171
			1905	8.3278e-52	2.9476e-139		1905	1.4369e-124	1.9054e-103		1905	6.5557e-15	6.2687e-220		1905	2.6327e-160	4.4742e-133		1905	1.2626e-121	2.8169e-120		1905	6.2262e-145	2.9651e-196		1905	4.8452e-129	1.7473e-96		1905	5.113e-159	3.684e-73		1905	1.9378e-150	3.268e-216		1905	3.2885e-121	1.8925e-123		1905	5.045e-134	9.8365e-184		1905	1.938e-231	2.819e-171
			1907	7.0959e-52	1.8048e-139		1907	1.0748e-124	1.4883e-103		1907	6.2134e-15	3.3824e-220		1907	1.6245e-160	2.848e-133		1907	9.2235e-122	1.8245e-120		1907	4.4248e-145	1.6613e-196		1907	3.6193e-129	1.2676e-96		1907	3.5277e-159	3.136e-73		1907	1.2462e-150	2.0941e-216		1907	2.4667e-121	1.1989e-123		1907	3.7046e-134	6.5392e-184		1907	1.1298e-231	1.8616e-171
			1909	6.0466e-52	1.1053e-139		1909	8.0405e-125	1.1626e-103		1909	5.8892e-15	1.8256e-220		1909	1.0026e-160	1.8133e-133		1909	6.7403e-122	1.1819e-120		1909	3.1452e-145	9.3107e-197		1909	2.704e-129	9.1965e-97		1909	2.4344e-159	2.6697e-73		1909	8.016e-151	1.3422e-216		1909	1.851e-121	7.5968e-124		1909	2.7211e-134	4.3482e-184		1909	6.5892e-232	1.2298e-171
			1911	5.1529e-52	6.7704e-140		1911	6.016e-125	9.0841e-104		1911	5.582e-15	9.8563e-221		1911	6.1888e-161	1.1546e-133		1911	4.9277e-122	7.6577e-121		1911	2.236e-145	5.2194e-197		1911	2.0205e-129	6.6733e-97		1911	1.6802e-159	2.273e-73		1911	5.1572e-151	8.6059e-217		1911	1.3894e-121	4.8144e-124		1911	1.9994e-134	2.8919e-184		1911	3.8441e-232	8.127e-172
			1913	4.3915e-52	4.1478e-140		1913	4.5019e-125	7.0987e-104		1913	5.2911e-15	5.3228e-221		1913	3.821e-161	7.354e-134		1913	3.6039e-122	4.9622e-121		1913	1.5899e-145	2.9267e-197		1913	1.51e-129	4.843e-97		1913	1.16e-159	1.9355e-73		1913	3.3185e-151	5.5192e-217		1913	1.0433e-121	3.0515e-124		1913	1.4696e-134	1.9238e-184		1913	2.2434e-232	5.3727e-172
			1915	3.7429e-52	2.5417e-140		1915	3.3694e-125	5.548e-104		1915	5.0154e-15	2.8754e-221		1915	2.3596e-161	4.6846e-134		1915	2.6368e-122	3.216e-121		1915	1.1307e-145	1.6415e-197		1915	1.1287e-129	3.5152e-97		1915	8.0096e-160	1.6482e-73		1915	2.1358e-151	3.5407e-217		1915	7.8367e-122	1.9345e-124		1915	1.0805e-134	1.28e-184		1915	1.3097e-232	3.5532e-172
			1917	3.1904e-52	1.5577e-140		1917	2.5222e-125	4.3367e-104		1917	4.7542e-15	1.5537e-221		1917	1.4574e-161	2.9848e-134		1917	1.9299e-122	2.0846e-121		1917	8.0431e-146	9.2095e-198		1917	8.4382e-130	2.5518e-97		1917	5.5317e-160	1.4038e-73		1917	1.3749e-151	2.272e-217		1917	5.8887e-122	1.2266e-124		1917	7.9463e-135	8.519e-185		1917	7.6486e-233	2.3507e-172
			1919	2.7195e-52	9.5488e-141		1919	1.8883e-125	3.3904e-104		1919	4.5068e-15	8.3981e-222		1919	9.0036e-162	1.9021e-134		1919	1.4131e-122	1.3514e-121		1919	5.7221e-146	5.1681e-198		1919	6.3094e-130	1.8527e-97		1919	3.8212e-160	1.1957e-73		1919	8.8523e-152	1.4584e-217		1919	4.4264e-122	7.7783e-125		1919	5.846e-135	5.6708e-185		1919	4.4683e-233	1.5558e-172
			1921	2.3184e-52	5.8545e-141		1921	1.4139e-125	2.6509e-104		1921	4.2724e-15	4.5406e-222		1921	5.5633e-162	1.2123e-134		1921	1.0351e-122	8.7628e-122		1921	4.0716e-146	2.901e-198		1921	4.7185e-130	1.3453e-97		1921	2.6401e-160	1.0186e-73		1921	5.7007e-152	9.3637e-218		1921	3.3284e-122	4.9334e-125		1921	4.3021e-135	3.7757e-185		1921	2.6113e-233	1.03e-172
			1923	1.9765e-52	3.5901e-141		1923	1.0588e-125	2.0731e-104		1923	4.0502e-15	2.4557e-222		1923	3.4382e-162	7.7285e-135		1923	7.5852e-123	5.6827e-122		1923	2.8977e-146	1.6288e-198		1923	3.5293e-130	9.7698e-98		1923	1.8245e-160	8.6775e-74		1923	3.6719e-152	6.0137e-218		1923	2.5036e-122	3.1296e-125		1923	3.1669e-135	2.5145e-185		1923	1.5265e-233	6.8219e-173
			1925	1.6852e-52	2.202e-141		1925	7.9307e-126	1.6214e-104		1925	3.8398e-15	1.3285e-222		1925	2.1253e-162	4.9278e-135		1925	5.5604e-123	3.6858e-122		1925	2.0626e-146	9.1478e-199		1925	2.6402e-130	7.0961e-98		1925	1.2611e-160	7.3935e-74		1925	2.3655e-152	3.8634e-218		1925	1.8839e-122	1.9856e-125		1925	2.332e-135	1.6749e-185		1925	8.9271e-234	4.5198e-173
			1927	1.4369e-52	1.3508e-141		1927	5.941e-126	1.2683e-104		1927	3.6403e-15	7.1889e-223		1927	1.314e-162	3.1426e-135		1927	4.0777e-123	2.391e-122		1927	1.4684e-146	5.1389e-199		1927	1.9755e-130	5.1548e-98		1927	8.7184e-161	6.3001e-74		1927	1.5242e-152	2.4826e-218		1927	1.418e-122	1.26e-125		1927	1.7177e-135	1.1159e-185		1927	5.2223e-234	2.9957e-173
			1929	1.2252e-52	8.2885e-142		1929	4.4512e-126	9.9229e-105		1929	3.4514e-15	3.8913e-223		1929	8.1256e-163	2.0045e-135		1929	2.9915e-123	1.5513e-122		1929	1.0456e-146	2.8876e-199		1929	1.4783e-130	3.7451e-98		1929	6.0286e-161	5.369e-74		1929	9.8234e-153	1.5958e-218		1929	1.0678e-122	7.9969e-126		1929	1.2657e-135	7.4363e-186		1929	3.0561e-234	1.9863e-173
			1931	1.0449e-52	5.0866e-142		1931	3.3354e-126	7.7644e-105		1931	3.2723e-15	2.107e-223		1931	5.0258e-163	1.2788e-135		1931	2.1955e-123	1.0066e-122		1931	7.4467e-147	1.623e-199		1931	1.1065e-130	2.7213e-98		1931	4.1695e-161	4.5759e-74		1931	6.3322e-153	1.026e-218		1931	8.0428e-123	5.0762e-126		1931	9.3283e-136	4.9566e-186		1931	1.789e-234	1.3174e-173
			1933	8.9109e-53	3.1222e-142		1933	2.4997e-126	6.0763e-105		1933	3.1026e-15	1.1412e-223		1933	3.1091e-163	8.1599e-136		1933	1.6119e-123	6.5331e-123		1933	5.3043e-147	9.1248e-200		1933	8.2828e-131	1.9776e-98		1933	2.8843e-161	3.9004e-74		1933	4.0826e-153	6.5988e-219		1933	6.0602e-123	3.2228e-126		1933	6.8774e-136	3.3045e-186		1933	1.0476e-234	8.7416e-174
			1935	7.6e-53	1.9168e-142		1935	1.8737e-126	4.7559e-105		1935	2.9418e-15	6.1824e-224		1935	1.9238e-163	5.2077e-136		1935	1.1839e-123	4.2407e-123		1935	3.779e-147	5.1314e-200		1935	6.2014e-131	1.4374e-98		1935	1.9956e-161	3.325e-74		1935	2.6327e-153	4.2452e-219		1935	4.5679e-123	2.0465e-126		1935	5.0719e-136	2.2035e-186		1935	6.1368e-235	5.8023e-174
			1937	6.4824e-53	1.177e-142		1937	1.4047e-126	3.723e-105		1937	2.7894e-15	3.3504e-224		1937	1.1906e-163	3.3242e-136		1937	8.6983e-124	2.7531e-123		1937	2.6927e-147	2.8864e-200		1937	4.6438e-131	1.0449e-98		1937	1.381e-161	2.8347e-74		1937	1.698e-153	2.7318e-219		1937	3.4443e-123	1.2997e-126		1937	3.7416e-136	1.4697e-186		1937	3.5961e-235	3.8528e-174
			1939	5.5296e-53	7.2288e-143		1939	1.0532e-126	2.9149e-105		1939	2.645e-15	1.8162e-224		1939	7.3697e-164	2.1223e-136		1939	6.3933e-124	1.7876e-123		1939	1.9191e-147	1.6241e-200		1939	3.478e-131	7.5966e-99		1939	9.5592e-162	2.417e-74		1939	1.0954e-153	1.7584e-219		1939	2.5979e-123	8.2556e-127		1939	2.761e-136	9.8047e-187		1939	2.108e-235	2.5592e-174
			1941	4.7171e-53	4.4405e-143		1941	7.8981e-127	2.2825e-105		1941	2.5082e-15	9.848e-225		1941	4.5627e-164	1.3552e-136		1941	4.7009e-124	1.1609e-123		1941	1.3679e-147	9.1403e-201		1941	2.6053e-131	5.5237e-99		1941	6.618e-162	2.0611e-74		1941	7.0679e-154	1.1322e-219		1941	1.9602e-123	5.2449e-127		1941	2.038e-136	6.5424e-187		1941	1.2361e-235	1.7006e-174
			1943	4.0243e-53	2.7282e-143		1943	5.9237e-127	1.7875e-105		1943	2.3785e-15	5.3415e-225		1943	2.8254e-164	8.6557e-137		1943	3.4578e-124	7.5402e-124		1943	9.7524e-148	5.1456e-201		1943	1.9519e-131	4.017e-99		1943	4.5827e-162	1.7577e-74		1943	4.5613e-154	7.2918e-220		1943	1.4795e-123	3.3326e-127		1943	1.5048e-136	4.3665e-187		1943	7.2505e-236	1.1304e-174
			1945	3.4335e-53	1.6765e-143		1945	4.4435e-127	1.4001e-105		1945	2.2555e-15	2.898e-225		1945	1.75e-164	5.5293e-137		1945	2.5443e-124	4.8982e-124		1945	6.9541e-148	2.8975e-201		1945	1.4626e-131	2.9217e-99		1945	3.1739e-162	1.4991e-74		1945	2.9443e-154	4.6976e-220		1945	1.1171e-123	2.118e-127		1945	1.1114e-136	2.9149e-187		1945	4.2544e-236	7.5171e-175
			1947	2.9296e-53	1.0305e-143		1947	3.3337e-127	1.0968e-105		1947	2.139e-15	1.5728e-225		1947	1.0841e-164	3.5328e-137		1947	1.8729e-124	3.1825e-124		1947	4.9595e-148	1.632e-201		1947	1.0961e-131	2.1253e-99		1947	2.1987e-162	1.2788e-74		1947	1.9009e-154	3.0271e-220		1947	8.4372e-124	1.3462e-127		1947	8.211e-137	1.9463e-187		1947	2.4972e-236	5.0005e-175
			1949	2.4999e-53	6.3348e-144		1949	2.5014e-127	8.5938e-106		1949	2.0285e-15	8.5382e-226		1949	6.7173e-165	2.2576e-137		1949	1.3791e-124	2.068e-124		1949	3.5377e-148	9.1946e-202		1949	8.2163e-132	1.5462e-99		1949	1.5234e-162	1.0909e-74		1949	1.2274e-154	1.9512e-220		1949	6.3746e-124	8.5583e-128		1949	6.068e-137	1.2998e-187		1949	1.4663e-236	3.3276e-175
			1951	2.1333e-53	3.8951e-144		1951	1.8772e-127	6.7342e-106		1951	1.9238e-15	4.6364e-226		1951	4.163e-165	1.443e-137		1951	1.0159e-124	1.3441e-124		1951	2.5239e-148	5.1816e-202		1951	6.1597e-132	1.1251e-99		1951	1.0558e-162	9.307e-75		1951	7.9276e-155	1.2581e-220		1951	4.8178e-124	5.4417e-128		1951	4.4857e-137	8.6826e-188		1951	8.6122e-237	2.2152e-175
			1953	1.8206e-53	2.3954e-144		1953	1.409e-127	5.2778e-106		1953	1.8246e-15	2.5184e-226		1953	2.5805e-165	9.2247e-138		1953	7.4864e-125	8.7367e-125		1953	1.8009e-148	2.9208e-202		1953	4.6186e-132	8.1875e-100		1953	7.318e-163	7.9412e-75		1953	5.1211e-155	8.114e-221		1953	3.6425e-124	3.4606e-128		1953	3.3169e-137	5.8012e-188		1953	5.0602e-237	1.4752e-175
			1955	1.5538e-53	1.4734e-144		1955	1.0577e-127	4.1369e-106		1955	1.7305e-15	1.3684e-226		1955	1.5999e-165	5.8983e-138		1955	5.5187e-125	5.6799e-125		1955	1.2853e-148	1.6469e-202		1955	3.4637e-132	5.9591e-100		1955	5.0736e-163	6.7765e-75		1955	3.3088e-155	5.2346e-221		1955	2.7547e-124	2.2011e-128		1955	2.4534e-137	3.8768e-188		1955	2.9741e-237	9.8278e-176
			1957	1.3263e-53	9.0649e-145		1957	7.9414e-128	3.2432e-106		1957	1.6414e-15	7.437e-227		1957	9.9208e-166	3.7721e-138		1957	4.0697e-125	3.6933e-125		1957	9.1746e-149	9.2883e-203		1957	2.598e-132	4.3378e-100		1957	3.5182e-163	5.7832e-75		1957	2.1383e-155	3.3779e-221		1957	2.0841e-124	1.4002e-128		1957	1.8152e-137	2.5914e-188		1957	1.7486e-237	6.5495e-176
			1959	1.1321e-53	5.578e-145		1959	5.9633e-128	2.5429e-106		1959	1.5568e-15	4.0432e-227		1959	6.1532e-166	2.4128e-138		1959	3.0022e-125	2.4019e-125		1959	6.55e-149	5.2399e-203		1959	1.9489e-132	3.1581e-100		1959	2.4401e-163	4.936e-75		1959	1.3821e-155	2.1804e-221		1959	1.5772e-124	8.9092e-129		1959	1.3434e-137	1.7325e-188		1959	1.0284e-237	4.3664e-176
			1961	9.6643e-54	3.433e-145		1961	4.4786e-128	1.9941e-106		1961	1.4767e-15	2.1987e-227		1961	3.8172e-166	1.5436e-138		1961	2.2156e-125	1.5622e-125		1961	4.6771e-149	2.9569e-203		1961	1.4623e-132	2.2995e-100		1961	1.6927e-163	4.2134e-75		1961	8.9353e-156	1.4078e-221		1961	1.194e-124	5.6696e-129		1961	9.9451e-138	1.1586e-188		1961	6.0506e-238	2.912e-176
			1963	8.2506e-54	2.1133e-145		1963	3.3641e-128	1.564e-106		1963	1.4007e-15	1.1961e-227		1963	2.3685e-166	9.8772e-139		1963	1.6356e-125	1.0163e-125		1963	3.3403e-149	1.669e-203		1963	1.0974e-132	1.6746e-100		1963	1.1745e-163	3.5969e-75		1963	5.7778e-156	9.092e-222		1963	9.0414e-125	3.6085e-129		1963	7.3645e-138	7.7493e-189		1963	3.5609e-238	1.9428e-176
			1965	7.0442e-54	1.3012e-145		1965	2.5272e-128	1.2268e-106		1965	1.3287e-15	6.5081e-228		1965	1.4699e-166	6.3214e-139		1965	1.2079e-125	6.6125e-126		1965	2.386e-149	9.4228e-204		1965	8.2361e-133	1.2196e-100		1965	8.1509e-164	3.0709e-75		1965	3.7367e-156	5.8736e-222		1965	6.849e-125	2.2971e-129		1965	5.455e-138	5.1844e-189		1965	2.0964e-238	1.2966e-176
			1967	6.0146e-54	8.0128e-146		1967	1.8989e-128	9.6244e-107		1967	1.2604e-15	3.5423e-228		1967	9.1241e-167	4.0465e-139		1967	8.9231e-126	4.303e-126		1967	1.7046e-149	5.3214e-204		1967	6.1826e-133	8.8843e-101		1967	5.6578e-164	2.6221e-75		1967	2.4172e-156	3.7955e-222		1967	5.1898e-125	1.4626e-129		1967	4.0418e-138	3.4691e-189		1967	1.2346e-238	8.6567e-177
			1969	5.1358e-54	4.9353e-146		1969	1.427e-128	7.5517e-107		1969	1.1957e-15	1.9286e-228		1969	5.6647e-167	2.5907e-139		1969	6.5943e-126	2.8006e-126		1969	1.2181e-149	3.006e-204		1969	4.6419e-133	6.4725e-101		1969	3.928e-164	2.2391e-75		1969	1.5639e-156	2.4534e-222		1969	3.9338e-125	9.3136e-130		1969	2.9956e-138	2.3219e-189		1969	7.2732e-239	5.7816e-177
			1971	4.3858e-54	3.0404e-146		1971	1.0725e-128	5.9262e-107		1971	1.1343e-15	1.0503e-228		1971	3.5177e-167	1.659e-139		1971	4.875e-126	1.8231e-126		1971	8.7052e-150	1.6985e-204		1971	3.4857e-133	4.7161e-101		1971	2.7277e-164	1.9123e-75		1971	1.012e-156	1.5862e-222		1971	2.9827e-125	5.9319e-130		1971	2.2208e-138	1.5544e-189		1971	4.2861e-239	3.8629e-177
			1973	3.7455e-54	1.8734e-146		1973	8.0618e-129	4.6513e-107		1973	1.0761e-15	5.7217e-229		1973	2.1848e-167	1.0626e-139		1973	3.6052e-126	1.1869e-126		1973	6.2225e-150	9.5998e-205		1973	2.6179e-133	3.4368e-101		1973	1.8945e-164	1.6333e-75		1973	6.5505e-157	1.0259e-222		1973	2.2623e-125	3.7787e-130		1973	1.6468e-138	1.0408e-189		1973	2.5266e-239	2.5818e-177
			1975	3.1989e-54	1.1546e-146		1975	6.061e-129	3.6511e-107		1975	1.0209e-15	3.1179e-229		1975	1.3573e-167	6.8069e-140		1975	2.6671e-126	7.7287e-127		1975	4.4487e-150	5.4272e-205		1975	1.9664e-133	2.5049e-101		1975	1.3161e-164	1.3952e-75		1975	4.2406e-157	6.6365e-223		1975	1.7164e-125	2.4075e-130		1975	1.2216e-138	6.9705e-190		1975	1.4899e-239	1.7262e-177
			1977	2.7323e-54	7.117e-147		1977	4.5574e-129	2.8665e-107		1977	9.686e-16	1.6995e-229		1977	8.4334e-168	4.3613e-140		1977	1.9737e-126	5.0334e-127		1977	3.1811e-150	3.069e-205		1977	1.4773e-133	1.8259e-101		1977	9.1445e-165	1.1919e-75		1977	2.7458e-157	4.2944e-223		1977	1.3027e-125	1.5341e-130		1977	9.0636e-139	4.6694e-190		1977	8.7887e-240	1.1546e-177
			1979	2.3339e-54	4.3879e-147		1979	3.4273e-129	2.2508e-107		1979	9.1898e-16	9.2662e-230		1979	5.2412e-168	2.7949e-140		1979	1.4611e-126	3.2786e-127		1979	2.275e-150	1.7359e-205		1979	1.1101e-133	1.3311e-101		1979	6.3551e-165	1.0183e-75		1979	1.7783e-157	2.7797e-223		1979	9.8893e-126	9.7774e-131		1979	6.7268e-139	3.1286e-190		1979	5.186e-240	7.7252e-178
			1981	1.9937e-54	2.7058e-147		1981	2.5778e-129	1.7676e-107		1981	8.7192e-16	5.0538e-230		1981	3.2579e-168	1.7915e-140		1981	1.082e-126	2.1359e-127		1981	1.6273e-150	9.8218e-206		1981	8.3425e-134	9.7059e-102		1981	4.4174e-165	8.701e-76		1981	1.1519e-157	1.7997e-223		1981	7.51e-126	6.2326e-131		1981	4.9939e-139	2.0967e-190		1981	3.0611e-240	5.1708e-178
			1983	1.7033e-54	1.6689e-147		1983	1.9392e-129	1.3883e-107		1983	8.273e-16	2.7571e-230		1983	2.0255e-168	1.1485e-140		1983	8.0158e-127	1.3917e-127		1983	1.1642e-150	5.5585e-206		1983	6.2706e-134	7.078e-102		1983	3.0712e-165	7.4354e-76		1983	7.463e-158	1.1655e-223		1983	5.7048e-126	3.9736e-131		1983	3.7084e-139	1.4054e-190		1983	1.8074e-240	3.4622e-178
			1985	1.4552e-54	1.0295e-147		1985	1.459e-129	1.0906e-107		1985	7.8499e-16	1.5046e-230		1985	1.2596e-168	7.3642e-141		1985	5.9402e-127	9.0695e-128		1985	8.3308e-151	3.1466e-206		1985	4.7141e-134	5.1623e-102		1985	2.1357e-165	6.3545e-76		1985	4.8361e-158	7.5504e-224		1985	4.3348e-126	2.5338e-131		1985	2.7546e-139	9.4228e-191		1985	1.0676e-240	2.3191e-178
			1987	1.2434e-54	6.3521e-148		1987	1.0979e-129	8.5681e-108		1987	7.4486e-16	8.2131e-231		1987	7.8342e-169	4.7229e-141		1987	4.4035e-127	5.9114e-128		1987	5.9622e-151	1.7817e-206		1987	3.5444e-134	3.7656e-102		1987	1.4854e-165	5.4313e-76		1987	3.1345e-158	4.8925e-224		1987	3.2949e-126	1.616e-131		1987	2.0467e-139	6.3189e-191		1987	6.3075e-241	1.5539e-178
			1989	1.0625e-54	3.9201e-148		1989	8.2626e-130	6.7326e-108		1989	7.068e-16	4.4846e-231		1989	4.8737e-169	3.0295e-141		1989	3.2654e-127	3.8536e-128		1989	4.2678e-151	1.0092e-206		1989	2.6655e-134	2.7472e-102		1989	1.0333e-165	4.6426e-76		1989	2.032e-158	3.1711e-224		1989	2.5051e-126	1.0308e-131		1989	1.5211e-139	4.2384e-191		1989	3.7279e-241	1.0416e-178
			1991	9.0792e-55	2.4197e-148		1991	6.2193e-130	5.291e-108		1991	6.7071e-16	2.4495e-231		1991	3.0325e-169	1.9436e-141		1991	2.4223e-127	2.5125e-128		1991	3.0554e-151	5.7173e-207		1991	2.0048e-134	2.0045e-102		1991	7.1899e-166	3.9689e-76		1991	1.3175e-158	2.056e-224		1991	1.9052e-126	6.5764e-132		1991	1.1308e-139	2.8435e-191		1991	2.204e-241	6.9842e-179
			1993	7.7592e-55	1.4938e-148		1993	4.682e-130	4.1587e-108		1993	6.3648e-16	1.3383e-231		1993	1.8873e-169	1.2472e-141		1993	1.7975e-127	1.6384e-128		1993	2.1878e-151	3.2399e-207		1993	1.5081e-134	1.4628e-102		1993	5.0037e-166	3.3933e-76		1993	8.5444e-159	1.3333e-224		1993	1.4494e-126	4.1964e-132		1993	8.4085e-140	1.9081e-191		1993	1.3035e-241	4.6849e-179
			1995	6.6315e-55	9.2243e-149		1995	3.5252e-130	3.2692e-108		1995	6.0401e-16	7.3137e-232		1995	1.1748e-169	8.0049e-142		1995	1.3343e-127	1.0686e-128		1995	1.5669e-151	1.8365e-207		1995	1.1347e-134	1.0676e-102		1995	3.483e-166	2.9015e-76		1995	5.5423e-159	8.6492e-225		1995	1.103e-126	2.6781e-132		1995	6.2543e-140	1.2807e-191		1995	7.7113e-242	3.1437e-179
			1997	5.6681e-55	5.697e-149		1997	2.6547e-130	2.5703e-108		1997	5.7321e-16	3.9981e-232		1997	7.3142e-170	5.1386e-142		1997	9.9076e-128	6.9704e-129		1997	1.1224e-151	1.0413e-207		1997	8.5383e-135	7.7929e-103		1997	2.4249e-166	2.4812e-76		1997	3.5957e-159	5.6123e-225		1997	8.3958e-127	1.7095e-132		1997	4.6532e-140	8.5974e-192		1997	4.5635e-242	2.1102e-179
			1999	4.845e-55	3.5192e-149		1999	1.9994e-130	2.0211e-108		1999	5.44e-16	2.1863e-232		1999	4.5547e-170	3.2993e-142		1999	7.3593e-128	4.5476e-129		1999	8.0409e-152	5.9056e-208		1999	6.4261e-135	5.6892e-103		1999	1.6886e-166	2.122e-76		1999	2.3333e-159	3.6426e-225		1999	6.3927e-127	1.0914e-132		1999	3.463e-140	5.7729e-192		1999	2.7015e-242	1.417e-179

## Sheet: Fig 1B
	Fig 1B	Plasma nanoparticle concentrations of various size fractions, COPTIC samples											Pre-op	Pre-operative sample
													Post-op	Post-operative sample
		All values are given as numbers of particles within the given size range, per mL of plasma
	Patient ID	1		2		3		4		5		6		7		8		9		10		11		12		13		14		15
	Size Fraction (nm)	Pre-op	Post-op	Pre-op	Post-op	Pre-op	Post-op	Pre-op	Post-op	Pre-op	Post-op	Pre-op	Post-op	Pre-op	Post-op	Pre-op	Post-op	Pre-op	Post-op	Pre-op	Post-op	Pre-op	Post-op	Pre-op	Post-op	Pre-op	Post-op	Pre-op	Post-op	Pre-op	Post-op
	30-60	1951996900000	21885120000000	1164329300000	15762360000000	3113925700000	12134517000000	3599336000000	8497153000000	3845220000000	3650110000000	1318605100000	3379068000000	2795246000000	9483063000000	2150444300000	8936175000000	2407651400000	10274143000000	2109540000000	16866940000000	1012725700000	24885960000000	3571209000000	4610412000000	7803424000000	3911199000000	2201331000000	11196728000000	3429205000000	19336010000000
	61-90	11758840000000	39812290000000	7996150000000	27317850000000	18462640000000	37831260000000	19202890000000	22029480000000	10548420000000	18228660000000	8910300000000	17727370000000	17281200000000	23827840000000	15430790000000	22822140000000	14935910000000	21493310000000	11432030000000	34866530000000	7985870000000	31880380000000	20025390000000	12796640000000	28416140000000	16589080000000	12451560000000	19756480000000	13877250000000	18277530000000
	91-120	16001190000000	15317320000000	10990360000000	9362680000000	17925410000000	19518030000000	17325620000000	9756440000000	10299400000000	15184330000000	11957890000000	15403600000000	19358560000000	9415980000000	17763990000000	8772920000000	18770040000000	8855510000000	16645040000000	14390160000000	10598370000000	7628420000000	21165770000000	6022550000000	25049620000000	11859880000000	16388200000000	5957227000000	10111540000000	3942527000000
	121-150	11119420000000	3647853000000	7092880000000	2070286000000	7774790000000	5672892000000	6881380000000	2067869000000	4972051000000	5457116000000	7001400000000	6309430000000	9740490000000	1998476000000	9871890000000	1992451000000	10468130000000	2225936000000	11123880000000	3212736000000	6120940000000	1820394000000	9810680000000	1629348000000	9907050000000	4110369000000	8515920000000	1362664000000	4305106000000	1007353000000
	151-180	4896110000000	1270544000000	2737707000000	824185000000	2429189000000	1615277000000	2293754000000	581696000000	1514764000000	1620366000000	2909914000000	1866447000000	3410996000000	439396300000	3812613000000	658488000000	4090298000000	589757000000	4404019000000	902275000000	2793963000000	565103000000	3362215000000	404154500000	2905750000000	1043168000000	3470365000000	419130600000	1186159000000	394117700000
	181-210	1737675000000	445842800000	995371000000	280877300000	753075000000	585400000000	633015000000	201798800000	411629800000	427300200000	918462000000	499230200000	1068530000000	131514100000	1302546000000	201663800000	1486279000000	203224500000	1292805000000	256416800000	866221000000	210754700000	1261542000000	151458800000	799600000000	349189900000	1151863000000	147653800000	335241500000	118773300000
	Raw NTA Data - suitable for calculations, not graphical representation, and produced at the same time as "FTLA Data".
	Patient ID	1		2		3		4		5		6		7		8		9		10		11		12		13		14		15
	Particle Size (nm)	Pre-op	Post-op	Pre-op	Post-op	Pre-op	Post-op	Pre-op	Post-op	Pre-op	Post-op	Pre-op	Post-op	Pre-op	Post-op	Pre-op	Post-op	Pre-op	Post-op	Pre-op	Post-op	Pre-op	Post-op	Pre-op	Post-op	Pre-op	Post-op	Pre-op	Post-op	Pre-op	Post-op
	0	0	0	0	0	0	0	0	0	0	0	0	0	0	0	0	0	0	0	0	0	0	0	0	0	0	0	0	0	0	0
	1	0	0	0	0	0	0	0	0	0	0	0	0	0	0	0	0	0	0	0	0	0	0	0	0	0	0	0	0	0	0
	2	0	0	0	0	0	0	0	0	0	0	0	0	0	0	0	0	0	0	0	0	0	0	0	0	0	0	0	0	0	0
	3	0	0	0	0	0	0	0	0	0	0	0	0	0	0	0	0	0	0	0	0	0	0	0	0	0	0	0	0	0	0
	4	0	0	0	0	0	0	0	0	0	0	0	0	0	0	0	0	0	0	0	0	0	0	0	0	0	0	0	0	0	0
	5	0	0	0	0	0	0	0	0	0	0	0	0	0	0	0	0	0	0	0	0	0	0	0	0	0	0	0	0	0	0
	6	0	0	0	18484000	0	0	0	0	0	0	0	0	0	0	0	0	0	0	0	0	0	0	0	0	0	0	0	0	0	0
	7	0	0	0	915210000	0	0	0	0	0	0	0	0	0	0	0	0	0	0	0	0	0	39795000	0	0	0	0	0	0	0	0
	8	0	1057600	0	4780800000	0	0	0	0	0	0	0	0	0	0	0	0	0	27448000	0	0	0	959050000	0	0	0	0	0	0	0	1195900
	9	0	55701000	0	9487100000	0	0	0	0	0	0	0	0	0	0	0	0	0	384750000	0	0	0	3160400000	0	0	0	0	0	0	0	53258000
	10	4142400	689380000	0	19102000000	0	0	0	0	0	0	0	0	0	0	0	0	0	967050000	0	4577000	0	3487100000	0	0	0	0	0	5213800	0	521180000
	11	69458000	2879100000	0	32830000000	0	0	0	7218500	7569600	0	0	0	0	1860900	0	0	0	853090000	0	77679000	0	6367400000	0	0	0	0	0	108650000	0	1404700000
	12	372270000	5813900000	0	38883000000	0	0	0	86246000	89298000	0	0	0	0	40993000	0	0	0	1324000000	0	436580000	0	13309000000	0	0	5721700	1261000	0	734800000	0	2550500000
	13	649820000	7788500000	0	43169000000	0	4717900	0	389960000	389500000	0	0	0	0	369290000	0	0	0	2033900000	0	976690000	0	22450000000	0	0	90958000	19152000	0	2138700000	2250200	4526800000
	14	372270000	11398000000	0	46791000000	467230	58704000	0	746600000	640500000	0	0	0	0	1422100000	0	3254200	0	2930800000	0	1659400000	0	31583000000	0	1012300	677680000	132810000	6786100	3381200000	26146000	5469000000
	15	69458000	18694000000	0	50745000000	5963600	353270000	0	894240000	441620000	0	0	703660	0	2451600000	0	28991000	0	3788200000	0	3190700000	0	38977000000	0	13639000	2441800000	423810000	61938000	3620400000	151670000	8014300000
	16	4142400	26529000000	0	55270000000	43073000	1135100000	1167300	1125700000	396850000	0	169440	7276700	418130	2235500000	0	139310000	1142100	4803800000	0	4884700000	0	45889000000	0	106800000	4822500000	630550000	308140000	3367900000	459710000	14492000000
	17	0	34848000000	0	57873000000	177600000	2139200000	9934300	1256800000	1079100000	311400	1799500	44945000	4930400	1923700000	313430	365010000	10082000	7327600000	0	6962400000	0	53062000000	650950	479370000	6321200000	476690000	849580000	4119100000	794360000	21663000000
	18	0	42200000000	498030	59986000000	420810000	2902200000	52917000	1060200000	2338500000	3345300	12415000	170000000	35554000	2683100000	2748500	565400000	54831000	11179000000	699540	11315000000	0	61193000000	6240900	1340500000	6608800000	348820000	1362600000	6735000000	967630000	26292000000
	19	196780	47737000000	3872100	65421000000	604250000	3747700000	181450000	901480000	3560700000	22221000	57092000	411950000	170470000	4212500000	19370000	709500000	194730000	14974000000	5971900	17158000000	0	72983000000	40026000	2560300000	6302800000	582140000	1457800000	9886700000	1117500000	30931000000
	20	2038000	54563000000	21133000	73430000000	652250000	5309700000	417300000	1397500000	4635400000	99187000	172010000	701050000	546210000	6211000000	85038000	1207700000	474120000	17804000000	32025000	22316000000	303730	87842000000	172490000	3841200000	7005200000	1009100000	1454700000	12522000000	1441900000	38107000000
	21	12420000	63491000000	81017000	79788000000	843550000	8063000000	700560000	2940100000	6242200000	318140000	354790000	1006900000	1216300000	8846200000	270430000	2487100000	849510000	19559000000	120340000	27105000000	2802000	103700000000	527760000	5189500000	9283300000	1378700000	1806300000	15764000000	2043500000	45937000000
	22	57841000	72684000000	231020000	83320000000	1329900000	12293000000	978400000	5368000000	8479100000	768870000	543770000	1474000000	1989100000	12181000000	651300000	4559500000	1214600000	21163000000	322650000	33005000000	16432000	120590000000	1202900000	6838400000	11829000000	1687000000	2389000000	20470000000	2764900000	52549000000
	23	198080000	81654000000	509440000	86710000000	1820600000	17589000000	1279100000	7958000000	10712000000	1488100000	730320000	2287100000	2621500000	15518000000	1242000000	7014800000	1465800000	23578000000	626630000	40444000000	67530000	137950000000	2202400000	8915800000	13654000000	2151000000	2969200000	26113000000	3260100000	58817000000
	24	526390000	91805000000	940680000	92638000000	2079200000	22747000000	1639500000	10119000000	12714000000	2482200000	1006500000	3543200000	3144600000	18244000000	1965200000	9270900000	1565700000	26674000000	911480000	48979000000	215260000	153340000000	3533300000	11091000000	15159000000	2970200000	3663200000	32352000000	3415700000	66895000000
	25	1116500000	104930000000	1571000000	101530000000	2291900000	26942000000	2138700000	12263000000	14817000000	3757000000	1412900000	5170200000	3780300000	20710000000	2681100000	11118000000	1623700000	29962000000	1057100000	58211000000	540110000	164690000000	5215700000	12918000000	17031000000	4117200000	4622300000	39565000000	3497900000	78423000000
	26	1970400000	122140000000	2468000000	112590000000	2723400000	30758000000	2972000000	15407000000	17543000000	5274000000	1873500000	6875200000	4702000000	23422000000	3315900000	12949000000	1815500000	33901000000	1086000000	68342000000	1083200000	172740000000	7028800000	14554000000	19331000000	5312700000	5704800000	47897000000	3979200000	93646000000
	27	3049800000	143350000000	3669000000	124960000000	3353400000	35487000000	4366600000	20062000000	21265000000	6986300000	2335400000	8352000000	5978400000	26386000000	3960500000	15435000000	2260500000	39587000000	1121800000	79976000000	1782400000	180780000000	8505500000	16434000000	22010000000	6354900000	6730500000	56853000000	5174200000	111760000000
	28	4352300000	167100000000	5132000000	137620000000	4045500000	41743000000	6411500000	26032000000	25774000000	8893500000	2822300000	9534600000	7535400000	29475000000	4690400000	19144000000	3029000000	47419000000	1248700000	93318000000	2481800000	192030000000	9379600000	18547000000	25571000000	7441100000	7752100000	65917000000	6968100000	131720000000
	29	5923500000	191670000000	6708300000	149460000000	4852900000	49362000000	8960400000	33086000000	30347000000	10985000000	3383100000	10596000000	9245700000	33074000000	5406500000	24517000000	4111000000	56771000000	1484800000	107760000000	3035700000	208250000000	9931400000	20738000000	30771000000	9028800000	8928400000	75106000000	9059500000	152670000000
	30	7782400000	215800000000	8158000000	160060000000	6018000000	58030000000	11617000000	41180000000	34319000000	13142000000	4050500000	11688000000	11113000000	38137000000	6024000000	31788000000	5332100000	66597000000	1835400000	122040000000	3409800000	229600000000	10755000000	23312000000	37670000000	11351000000	10319000000	84722000000	11412000000	173750000000
	31	9859500000	238680000000	9291300000	170010000000	7711600000	67511000000	13908000000	50286000000	37464000000	15205000000	4820400000	12735000000	13254000000	45576000000	6705400000	40668000000	6428600000	76144000000	2346300000	134780000000	3669900000	254790000000	12289000000	26908000000	45365000000	14245000000	11875000000	95056000000	14284000000	194410000000
	32	12023000000	260300000000	10109000000	180350000000	9886100000	77613000000	15624000000	60380000000	40037000000	17150000000	5664700000	13570000000	15691000000	55534000000	7744100000	50328000000	7261400000	85393000000	3122300000	145540000000	3918900000	281770000000	14618000000	31961000000	52795000000	17416000000	13510000000	106250000000	17890000000	214980000000
	33	14168000000	281380000000	10734000000	191800000000	12344000000	88298000000	17004000000	71419000000	42593000000	19140000000	6562900000	14241000000	18225000000	67121000000	9285800000	59760000000	7913200000	94909000000	4266800000	155340000000	4243200000	308630000000	17588000000	38345000000	59458000000	20676000000	15163000000	118180000000	22066000000	236540000000
	34	16284000000	302900000000	11252000000	204620000000	14900000000	99865000000	18534000000	83110000000	45685000000	21417000000	7524500000	15092000000	20597000000	78905000000	11245000000	68346000000	8595400000	105120000000	5764900000	166220000000	4736400000	334550000000	21040000000	45559000000	65338000000	23931000000	16840000000	130370000000	26312000000	260360000000
	35	18494000000	325710000000	11686000000	219300000000	17507000000	112930000000	20611000000	94908000000	49564000000	24172000000	8589800000	16592000000	22773000000	89887000000	13436000000	76214000000	9503500000	116050000000	7409700000	180480000000	5524200000	360520000000	25002000000	53198000000	70651000000	27070000000	18645000000	142230000000	30224000000	287720000000
	36	20977000000	350350000000	12078000000	236560000000	20303000000	127930000000	23359000000	106210000000	54083000000	27482000000	9811300000	19049000000	24988000000	99983000000	15693000000	84109000000	10724000000	127490000000	8859200000	199720000000	6719900000	388260000000	29627000000	61108000000	75767000000	30011000000	20712000000	153110000000	33881000000	319520000000
	37	23858000000	377170000000	12510000000	256630000000	23533000000	144840000000	26713000000	116670000000	58856000000	31381000000	11226000000	22473000000	27531000000	109870000000	17928000000	92972000000	12213000000	139420000000	9806600000	224330000000	8324500000	418900000000	34948000000	69212000000	81252000000	32854000000	23127000000	162570000000	37766000000	355760000000
	38	27153000000	406610000000	13067000000	279280000000	27452000000	163400000000	30597000000	126520000000	63684000000	36017000000	12878000000	26722000000	30560000000	120620000000	20207000000	103580000000	13921000000	152220000000	10162000000	253890000000	10213000000	452960000000	40725000000	77320000000	87930000000	36051000000	25908000000	171070000000	42350000000	395680000000
	39	30740000000	438880000000	13753000000	303830000000	32176000000	183260000000	34961000000	136390000000	68639000000	41592000000	14814000000	31636000000	34031000000	133190000000	22715000000	116120000000	15876000000	166230000000	10095000000	287080000000	12195000000	490400000000	46513000000	85084000000	96568000000	40245000000	29009000000	180110000000	47626000000	437720000000
	40	34451000000	473950000000	14506000000	329910000000	37690000000	204280000000	39798000000	147100000000	74009000000	48235000000	17112000000	37152000000	37836000000	148280000000	25719000000	130290000000	18275000000	181650000000	9962600000	322270000000	14139000000	531580000000	52004000000	92273000000	107650000000	46003000000	32414000000	191930000000	53144000000	480260000000
	41	38152000000	511440000000	15261000000	357410000000	43914000000	226440000000	45105000000	159340000000	80063000000	55860000000	19850000000	43286000000	41930000000	166230000000	29449000000	145630000000	21419000000	198500000000	10153000000	357750000000	16030000000	576940000000	57253000000	98952000000	121290000000	53562000000	36141000000	208400000000	58362000000	521860000000
	42	41790000000	550720000000	16008000000	386260000000	50785000000	249660000000	50879000000	173430000000	86909000000	64166000000	23041000000	50066000000	46373000000	186910000000	34012000000	161860000000	25564000000	216650000000	10956000000	392150000000	17955000000	626400000000	62635000000	105470000000	137250000000	62776000000	40221000000	230060000000	62999000000	561180000000
	43	45421000000	591230000000	16852000000	416560000000	58291000000	273900000000	57226000000	189440000000	94545000000	72851000000	26603000000	57541000000	51335000000	209990000000	39391000000	179270000000	30775000000	236160000000	12520000000	425090000000	20044000000	679260000000	68627000000	112330000000	155300000000	73332000000	44669000000	256090000000	67263000000	597250000000
	44	49184000000	632380000000	17982000000	448470000000	66439000000	299100000000	64365000000	207320000000	102940000000	81749000000	30343000000	65734000000	56994000000	235040000000	45466000000	198610000000	36845000000	257320000000	14850000000	457330000000	22382000000	734300000000	75572000000	119870000000	175280000000	84946000000	49464000000	284830000000	71739000000	629520000000
	45	53231000000	673300000000	19612000000	482230000000	75168000000	325110000000	72599000000	227040000000	112100000000	90841000000	34025000000	74625000000	63412000000	261640000000	52049000000	220670000000	43301000000	280570000000	17846000000	490490000000	24990000000	790280000000	83525000000	128180000000	197070000000	97400000000	54579000000	314640000000	77154000000	658150000000
	46	57696000000	713210000000	21943000000	517980000000	84375000000	352000000000	82261000000	248830000000	122010000000	100290000000	37467000000	84199000000	70560000000	289550000000	58970000000	246020000000	49607000000	306390000000	21343000000	526600000000	27852000000	846520000000	92368000000	137050000000	220570000000	110550000000	60044000000	344690000000	84178000000	684200000000
	47	62646000000	751680000000	25116000000	555470000000	93913000000	380120000000	93615000000	273010000000	132590000000	110310000000	40614000000	94477000000	78320000000	318550000000	66130000000	274710000000	55325000000	335070000000	25156000000	567260000000	30972000000	902750000000	101920000000	146240000000	245660000000	124230000000	65944000000	375010000000	93245000000	709210000000
	48	68030000000	788690000000	29143000000	593660000000	103630000000	409970000000	106750000000	299630000000	143560000000	121050000000	43566000000	105460000000	86542000000	348140000000	73469000000	306250000000	60284000000	366350000000	29091000000	612720000000	34394000000	958450000000	112050000000	155570000000	272010000000	138180000000	72341000000	406070000000	104430000000	734650000000
	49	73739000000	825320000000	33970000000	631290000000	113510000000	442400000000	121680000000	328440000000	154530000000	132680000000	46581000000	117330000000	95221000000	377810000000	81029000000	339970000000	64668000000	399680000000	33011000000	662200000000	38262000000	1012900000000	122860000000	165240000000	299450000000	152180000000	79265000000	438400000000	117590000000	761790000000
	50	79589000000	863060000000	39470000000	666820000000	123690000000	478200000000	138310000000	358520000000	165050000000	145160000000	49979000000	130230000000	104470000000	407000000000	88830000000	375110000000	68955000000	434000000000	36832000000	713760000000	42764000000	1064700000000	134630000000	175600000000	327750000000	166080000000	86644000000	471920000000	132300000000	791170000000
	51	85425000000	903640000000	45523000000	699170000000	134530000000	518030000000	156510000000	388690000000	174730000000	158440000000	54079000000	144430000000	114550000000	435590000000	96887000000	411120000000	73765000000	468170000000	40553000000	765210000000	48129000000	1112400000000	147820000000	187170000000	356800000000	179920000000	94387000000	506020000000	148030000000	822780000000
	52	91175000000	948350000000	52043000000	727940000000	146500000000	562130000000	176100000000	417710000000	183380000000	172460000000	59120000000	160190000000	125830000000	463880000000	105230000000	447510000000	79673000000	501110000000	44246000000	814630000000	54570000000	1155300000000	162880000000	200410000000	386490000000	193970000000	102440000000	539720000000	164280000000	855870000000
	53	96869000000	997470000000	58980000000	753490000000	160070000000	609940000000	196790000000	444640000000	190990000000	187250000000	65159000000	177630000000	138590000000	492390000000	113890000000	483810000000	86992000000	531930000000	48011000000	860550000000	62232000000	1193200000000	180070000000	215560000000	416490000000	208600000000	110820000000	571990000000	180600000000	888900000000
	54	102720000000	1050500000000	66354000000	777030000000	175600000000	660530000000	218250000000	469170000000	197850000000	203070000000	72145000000	196810000000	153070000000	521700000000	123000000000	519540000000	95774000000	560340000000	51967000000	902440000000	71175000000	1226900000000	199400000000	232680000000	446410000000	224220000000	119710000000	602080000000	196800000000	919980000000
	55	109060000000	1106000000000	74207000000	800250000000	193210000000	712560000000	240170000000	491670000000	204370000000	220370000000	79922000000	217640000000	169350000000	552120000000	132800000000	554210000000	105800000000	586510000000	56215000000	940410000000	81360000000	1257900000000	220550000000	251590000000	475790000000	241150000000	129390000000	629680000000	212920000000	946980000000
	56	116280000000	1161900000000	82551000000	824700000000	212720000000	764530000000	262150000000	512920000000	210990000000	239610000000	88277000000	239860000000	187310000000	583430000000	143530000000	587220000000	116680000000	610930000000	60801000000	974960000000	92617000000	1287200000000	242930000000	271920000000	504220000000	259450000000	140180000000	654710000000	229160000000	967950000000
	57	124750000000	1216100000000	91380000000	851640000000	233740000000	815250000000	283970000000	534000000000	218030000000	261230000000	97060000000	263190000000	206790000000	615190000000	155520000000	618070000000	128040000000	634300000000	65771000000	1007000000000	104690000000	1315400000000	265910000000	293210000000	531630000000	278990000000	152360000000	677440000000	245840000000	981550000000
	58	134740000000	1266500000000	100640000000	881310000000	255740000000	863840000000	305520000000	555850000000	225620000000	285430000000	106210000000	287280000000	227500000000	646730000000	169030000000	646330000000	139610000000	657170000000	71176000000	1037700000000	117260000000	1342100000000	288960000000	314930000000	558230000000	299470000000	166070000000	698140000000	263240000000	987040000000
	59	146320000000	1311500000000	110200000000	913020000000	278130000000	909780000000	326700000000	579140000000	233730000000	311980000000	115730000000	311770000000	249120000000	677390000000	184150000000	671740000000	151270000000	679770000000	77058000000	1068000000000	129960000000	1365900000000	311760000000	336560000000	584420000000	320490000000	181290000000	717030000000	281490000000	984520000000
	60	159390000000	1350400000000	119950000000	945310000000	300450000000	953070000000	347660000000	604190000000	242300000000	340380000000	125780000000	336370000000	271380000000	706680000000	200910000000	694350000000	163130000000	702000000000	83508000000	1099000000000	142490000000	1385200000000	334380000000	357600000000	610870000000	341850000000	197850000000	734210000000	300630000000	974760000000
	61	173630000000	1383000000000	129760000000	976240000000	322370000000	993960000000	368520000000	630850000000	251240000000	369740000000	136470000000	360740000000	294000000000	734130000000	219120000000	714440000000	175380000000	723400000000	90583000000	1131300000000	154570000000	1398400000000	357060000000	377600000000	638090000000	363410000000	215450000000	749540000000	320490000000	958930000000
	62	188710000000	1409800000000	139550000000	1004000000000	343790000000	1033100000000	389480000000	658660000000	260650000000	399110000000	147890000000	384640000000	316800000000	759410000000	238550000000	732510000000	188310000000	743360000000	98340000000	1165100000000	166040000000	1404500000000	380230000000	396100000000	666650000000	385250000000	233760000000	762780000000	340860000000	938520000000
	63	204280000000	1431700000000	149270000000	1027100000000	364770000000	1071100000000	410730000000	686810000000	270620000000	427560000000	160070000000	407810000000	339640000000	782180000000	258870000000	749080000000	202140000000	761270000000	106790000000	1199900000000	176810000000	1403200000000	404260000000	412720000000	696840000000	407540000000	252420000000	773620000000	361420000000	914950000000
	64	220040000000	1449600000000	158930000000	1044900000000	385500000000	1108800000000	432380000000	714290000000	281290000000	454330000000	172880000000	430050000000	362370000000	802120000000	279750000000	764570000000	216970000000	776610000000	115900000000	1234500000000	186860000000	1395100000000	429260000000	427110000000	728680000000	430350000000	271100000000	781810000000	381760000000	889570000000
	65	235860000000	1464500000000	168540000000	1057500000000	406290000000	1146500000000	454580000000	740020000000	292680000000	479000000000	186100000000	451260000000	384930000000	819100000000	300970000000	779250000000	232740000000	789090000000	125580000000	1267300000000	196220000000	1381500000000	455180000000	439040000000	761970000000	453690000000	289530000000	787330000000	401520000000	863480000000
	66	251720000000	1476700000000	178140000000	1065300000000	427490000000	1184500000000	477390000000	762970000000	304680000000	501500000000	199500000000	471500000000	407320000000	833140000000	322440000000	793180000000	249260000000	798610000000	135740000000	1296300000000	204930000000	1363800000000	481670000000	448490000000	796220000000	477350000000	307530000000	790340000000	420350000000	837520000000
	67	267660000000	1486200000000	187710000000	1069200000000	449390000000	1222400000000	500800000000	782200000000	316940000000	521970000000	212790000000	490830000000	429480000000	844380000000	344150000000	806090000000	266090000000	805140000000	146230000000	1319800000000	213040000000	1343500000000	508200000000	455490000000	830610000000	500840000000	324870000000	791080000000	437900000000	812080000000
	68	283780000000	1492500000000	197240000000	1069900000000	472260000000	1259300000000	524780000000	797150000000	329060000000	540850000000	225720000000	509490000000	451470000000	853220000000	366250000000	817700000000	282780000000	808790000000	156910000000	1336400000000	220590000000	1321700000000	534220000000	460300000000	864310000000	523520000000	341440000000	789910000000	453920000000	787370000000
	69	300140000000	1495100000000	206690000000	1067900000000	496260000000	1294200000000	549230000000	807600000000	340530000000	558640000000	238160000000	527700000000	473350000000	860070000000	388970000000	827630000000	298810000000	809690000000	167630000000	1345500000000	227630000000	1299000000000	559270000000	463260000000	896460000000	544710000000	357090000000	787070000000	468210000000	763370000000
	70	316720000000	1493500000000	216050000000	1063200000000	521360000000	1325700000000	573960000000	813620000000	350860000000	575770000000	250020000000	545640000000	495210000000	865320000000	412490000000	835500000000	313700000000	807970000000	178220000000	1346900000000	234210000000	1275400000000	582970000000	464720000000	926230000000	563710000000	371700000000	782620000000	480610000000	739940000000
	71	333460000000	1487400000000	225310000000	1055800000000	547380000000	1352800000000	598740000000	815700000000	359720000000	592650000000	261330000000	563410000000	517130000000	869310000000	436970000000	841140000000	327070000000	803840000000	188590000000	1341300000000	240410000000	1250900000000	605260000000	465080000000	953100000000	580030000000	385220000000	776470000000	491070000000	716920000000
	72	350230000000	1477000000000	234500000000	1045300000000	573920000000	1374400000000	623200000000	814390000000	366890000000	609380000000	272170000000	580990000000	539110000000	872090000000	462370000000	844360000000	338670000000	797450000000	198620000000	1329500000000	246330000000	1225000000000	626170000000	464660000000	976660000000	593320000000	397580000000	768270000000	499520000000	694040000000
	73	366860000000	1462700000000	243700000000	1031300000000	600470000000	1390300000000	646960000000	810440000000	372360000000	625890000000	282650000000	598240000000	561100000000	873620000000	488470000000	845180000000	348440000000	789110000000	208290000000	1312700000000	252070000000	1197200000000	645980000000	463720000000	996820000000	603550000000	408850000000	757710000000	506000000000	671180000000
	74	383210000000	1445000000000	253000000000	1013700000000	626440000000	1400400000000	669590000000	804520000000	376260000000	641890000000	292910000000	614990000000	582940000000	873690000000	514840000000	843640000000	356470000000	779130000000	217650000000	1292100000000	257740000000	1167100000000	665050000000	462400000000	1013700000000	610860000000	419140000000	744480000000	510570000000	648180000000
	75	399130000000	1424700000000	262490000000	992490000000	651170000000	1405100000000	690590000000	797210000000	378790000000	656900000000	303030000000	630920000000	604300000000	871980000000	540810000000	839850000000	362970000000	767850000000	226740000000	1268500000000	263440000000	1134700000000	683710000000	460710000000	1027600000000	615540000000	428590000000	728440000000	513350000000	624910000000
	76	414510000000	1402400000000	272260000000	968150000000	674130000000	1405100000000	709540000000	788930000000	380250000000	670380000000	313080000000	645740000000	624800000000	868140000000	565670000000	833880000000	368250000000	755620000000	235690000000	1243000000000	269270000000	1100000000000	702280000000	458600000000	1038800000000	617970000000	437400000000	709670000000	514500000000	601290000000
	77	429280000000	1378600000000	282330000000	941250000000	694870000000	1400900000000	726050000000	779930000000	380880000000	681820000000	323050000000	659140000000	644030000000	861830000000	588700000000	825730000000	372680000000	742680000000	244590000000	1215900000000	275320000000	1063200000000	720910000000	455910000000	1047600000000	618540000000	445790000000	688420000000	514180000000	577150000000
	78	443400000000	1353400000000	292660000000	912650000000	713090000000	1393200000000	739880000000	770350000000	380940000000	690800000000	332890000000	670800000000	661550000000	852830000000	609300000000	815390000000	376600000000	729230000000	253510000000	1187900000000	281630000000	1024500000000	739550000000	452440000000	1054300000000	617600000000	453940000000	665180000000	512580000000	552470000000
	79	456870000000	1327100000000	303170000000	883270000000	728710000000	1382400000000	750900000000	760210000000	380630000000	697120000000	342500000000	680450000000	677060000000	841040000000	627090000000	802830000000	380380000000	715390000000	262490000000	1159200000000	288270000000	984480000000	758060000000	447990000000	1059000000000	615470000000	462010000000	640550000000	509880000000	527210000000
	80	469680000000	1299600000000	313730000000	853960000000	741780000000	1368600000000	759150000000	749500000000	380110000000	700790000000	351810000000	687890000000	690370000000	826480000000	641980000000	788070000000	384320000000	701170000000	271540000000	1130200000000	295260000000	943550000000	776100000000	442400000000	1061700000000	612420000000	470150000000	615150000000	506250000000	501480000000
	81	481860000000	1270900000000	324130000000	825450000000	752470000000	1352000000000	764780000000	738200000000	379520000000	701990000000	360670000000	693000000000	701410000000	809320000000	654100000000	771180000000	388670000000	686500000000	280620000000	1101100000000	302570000000	902140000000	793290000000	435570000000	1062400000000	608660000000	478420000000	589600000000	501830000000	475420000000
	82	493430000000	1240800000000	334160000000	798150000000	761010000000	1332400000000	768060000000	726210000000	378950000000	701020000000	369000000000	695700000000	710250000000	789790000000	663810000000	752260000000	393580000000	671230000000	289670000000	1072100000000	310160000000	860490000000	809180000000	427420000000	1061100000000	604340000000	486880000000	564320000000	496700000000	449210000000
	83	504410000000	1209100000000	343590000000	772330000000	767640000000	1309900000000	769260000000	713500000000	378490000000	698260000000	376710000000	696040000000	717040000000	768270000000	671560000000	731560000000	399160000000	655240000000	298590000000	1043300000000	317890000000	818910000000	823400000000	418030000000	1057800000000	599590000000	495510000000	539690000000	490950000000	423160000000
	84	514820000000	1175800000000	352190000000	748000000000	772630000000	1284300000000	768730000000	700020000000	378220000000	694130000000	383760000000	694150000000	722040000000	745190000000	677830000000	709420000000	405430000000	638440000000	307340000000	1014800000000	325600000000	777640000000	835660000000	407500000000	1052700000000	594520000000	504320000000	515960000000	484680000000	397590000000
	85	524700000000	1140800000000	359770000000	725050000000	776190000000	1256000000000	766770000000	685720000000	378200000000	689000000000	390140000000	690300000000	725550000000	721020000000	683100000000	686240000000	412340000000	620800000000	315880000000	986800000000	333090000000	736930000000	845770000000	396060000000	1046000000000	589210000000	513260000000	493280000000	477960000000	372850000000
	86	534030000000	1104300000000	366130000000	703120000000	778440000000	1225100000000	763600000000	670480000000	378460000000	683130000000	395840000000	684720000000	727850000000	696130000000	687630000000	662360000000	419750000000	602320000000	324150000000	959120000000	340110000000	696940000000	853600000000	383910000000	1038100000000	583650000000	522240000000	471670000000	470870000000	349200000000
	87	542770000000	1066400000000	371170000000	681920000000	779500000000	1192200000000	759440000000	654290000000	379000000000	676730000000	400930000000	677790000000	729230000000	670940000000	691620000000	638180000000	427510000000	583130000000	332140000000	931790000000	346440000000	657910000000	859190000000	371330000000	1029300000000	577840000000	531210000000	451140000000	463530000000	326890000000
	88	550860000000	1027400000000	374830000000	661070000000	779410000000	1157700000000	754460000000	637080000000	379790000000	669950000000	405470000000	669840000000	729990000000	645770000000	695120000000	614020000000	435400000000	563420000000	339860000000	904790000000	351870000000	620090000000	862600000000	358590000000	1020200000000	571770000000	540100000000	431650000000	456060000000	306120000000
	89	558180000000	987930000000	377090000000	640290000000	778160000000	1122300000000	748790000000	618880000000	380720000000	662860000000	409530000000	661250000000	730350000000	620880000000	698030000000	590140000000	443230000000	543410000000	347270000000	878010000000	356230000000	583680000000	863940000000	345920000000	1011000000000	565330000000	548800000000	413150000000	448560000000	286990000000
	90	564610000000	948360000000	378060000000	619360000000	775750000000	1086600000000	742550000000	599750000000	381690000000	655500000000	413230000000	652350000000	730530000000	596450000000	700230000000	566760000000	450790000000	523420000000	354370000000	851420000000	359450000000	548920000000	863370000000	333570000000	1002200000000	558500000000	557260000000	395580000000	441170000000	269540000000
	91	570000000000	909130000000	377860000000	598070000000	772100000000	1051100000000	735800000000	579790000000	382550000000	647870000000	416610000000	643440000000	730630000000	572570000000	701520000000	543930000000	457900000000	503630000000	361130000000	824890000000	361490000000	515910000000	861020000000	321660000000	993920000000	551150000000	565350000000	378820000000	433950000000	253690000000
	92	574200000000	870710000000	376690000000	576360000000	767190000000	1016200000000	728580000000	559180000000	383140000000	639960000000	419740000000	634740000000	730740000000	549290000000	701710000000	521710000000	464440000000	484290000000	367480000000	798370000000	362440000000	484770000000	857060000000	310330000000	986210000000	543230000000	572980000000	362800000000	426980000000	239380000000
	93	577140000000	833450000000	374830000000	554270000000	760970000000	982310000000	720940000000	538180000000	383340000000	631830000000	422640000000	626430000000	730850000000	526660000000	700660000000	500110000000	470330000000	465570000000	373370000000	771840000000	362440000000	455580000000	851650000000	299670000000	979100000000	534710000000	580040000000	347440000000	420280000000	226460000000
	94	578730000000	797610000000	372520000000	531830000000	753440000000	949580000000	712860000000	517050000000	383060000000	623490000000	425300000000	618610000000	730890000000	504660000000	698250000000	479100000000	475480000000	447550000000	378740000000	745270000000	361690000000	428330000000	844940000000	289690000000	972500000000	525550000000	586390000000	332650000000	413840000000	214780000000
	95	578990000000	763350000000	370060000000	509150000000	744600000000	918120000000	704340000000	496040000000	382240000000	615020000000	427700000000	611300000000	730770000000	483310000000	694460000000	458640000000	479910000000	430310000000	383520000000	718730000000	360420000000	403040000000	837090000000	280410000000	966270000000	515780000000	591910000000	318400000000	407640000000	204180000000
	96	577990000000	730630000000	367710000000	486300000000	734450000000	887840000000	695320000000	475360000000	380860000000	606450000000	429760000000	604430000000	730300000000	462560000000	689270000000	438640000000	483600000000	413780000000	387670000000	692200000000	358890000000	379560000000	828220000000	271750000000	960150000000	505430000000	596460000000	304540000000	401600000000	194450000000
	97	575830000000	699410000000	365670000000	463420000000	723050000000	858690000000	685760000000	455220000000	378950000000	597850000000	431390000000	597870000000	729280000000	442400000000	682750000000	419070000000	486560000000	397940000000	391120000000	665790000000	357300000000	357810000000	818450000000	263630000000	953910000000	494550000000	599900000000	291050000000	395650000000	185420000000
	98	572680000000	669590000000	364100000000	440590000000	710500000000	830510000000	675640000000	435760000000	376570000000	589260000000	432510000000	591470000000	727520000000	422840000000	674990000000	399910000000	488780000000	382690000000	393870000000	639590000000	355880000000	337660000000	807930000000	255940000000	947280000000	483230000000	602090000000	277850000000	389710000000	176950000000
	99	568750000000	641010000000	363130000000	417950000000	696910000000	803140000000	664950000000	417040000000	373810000000	580700000000	433020000000	585030000000	724830000000	403860000000	666130000000	381120000000	490290000000	367970000000	395930000000	613710000000	354770000000	318970000000	796760000000	248550000000	940030000000	471580000000	602960000000	264900000000	383700000000	168910000000
	100	564220000000	613560000000	362770000000	395590000000	682440000000	776420000000	653730000000	399100000000	370760000000	572200000000	432830000000	578350000000	721030000000	385470000000	656370000000	362750000000	491080000000	353710000000	397330000000	588280000000	354050000000	301620000000	785050000000	241330000000	931960000000	459700000000	602450000000	252170000000	377570000000	161180000000
	101	559270000000	587030000000	363010000000	373590000000	667230000000	750100000000	641980000000	381860000000	367490000000	563660000000	431850000000	571220000000	715970000000	367620000000	645840000000	344760000000	491110000000	339810000000	398090000000	563320000000	353720000000	285430000000	772840000000	234120000000	922810000000	447640000000	600480000000	239600000000	371260000000	153670000000
	102	554070000000	561360000000	363780000000	352060000000	651490000000	724080000000	629800000000	365250000000	364070000000	555050000000	430070000000	563490000000	709580000000	350340000000	634760000000	327200000000	490370000000	326260000000	398290000000	538940000000	353770000000	270310000000	760240000000	226790000000	912500000000	435500000000	597110000000	227190000000	364750000000	146340000000
	103	548740000000	536480000000	364970000000	331130000000	635420000000	698250000000	617260000000	349180000000	360540000000	546240000000	427440000000	555050000000	701790000000	333610000000	623300000000	310120000000	488840000000	313030000000	397980000000	515170000000	354100000000	256130000000	747280000000	219280000000	900900000000	423360000000	592360000000	214940000000	358040000000	139160000000
	104	543430000000	512390000000	366460000000	310920000000	619250000000	672560000000	604470000000	333560000000	356940000000	537150000000	424020000000	545840000000	692660000000	317440000000	611680000000	293590000000	486520000000	300140000000	397250000000	492060000000	354600000000	242840000000	734040000000	211510000000	888040000000	411270000000	586370000000	202870000000	351170000000	132130000000
	105	538150000000	489050000000	368080000000	291510000000	603130000000	646910000000	591480000000	318240000000	353260000000	527610000000	419820000000	535820000000	682190000000	301790000000	600020000000	277620000000	483360000000	287560000000	396130000000	469560000000	355120000000	230320000000	720520000000	203480000000	873900000000	399250000000	579230000000	190990000000	344110000000	125230000000
	106	532970000000	466490000000	369710000000	273000000000	587240000000	621390000000	578370000000	303170000000	349480000000	517500000000	414940000000	525050000000	670500000000	286660000000	588470000000	262280000000	479410000000	275320000000	394700000000	447660000000	355500000000	218540000000	706770000000	195200000000	858590000000	387350000000	571130000000	179350000000	336930000000	118510000000
	107	527930000000	444770000000	371190000000	255490000000	571730000000	596030000000	565190000000	288290000000	345570000000	506730000000	409480000000	513590000000	657760000000	272040000000	577160000000	247610000000	474660000000	263430000000	393000000000	426350000000	355620000000	207450000000	692840000000	186770000000	842220000000	375590000000	562250000000	168020000000	329660000000	111980000000
	108	523010000000	423920000000	372400000000	239020000000	556690000000	570950000000	551970000000	273570000000	341480000000	495220000000	403530000000	501530000000	644130000000	257920000000	566160000000	233660000000	469180000000	251890000000	391050000000	405600000000	355320000000	197010000000	678780000000	178280000000	824950000000	363980000000	552770000000	157070000000	322300000000	105690000000
	109	518240000000	404010000000	373220000000	223670000000	542210000000	546300000000	538740000000	259030000000	337180000000	482930000000	397230000000	489010000000	629820000000	244310000000	555540000000	220460000000	463010000000	240730000000	388890000000	385420000000	354520000000	187200000000	664640000000	169850000000	806960000000	352560000000	542880000000	146590000000	314920000000	99657000000
	110	513600000000	384980000000	373530000000	209420000000	528280000000	522160000000	525440000000	244700000000	332600000000	469850000000	390640000000	476110000000	615020000000	231180000000	545290000000	208000000000	456220000000	229910000000	386500000000	365770000000	353120000000	177950000000	650460000000	161590000000	788370000000	341310000000	532720000000	136620000000	307490000000	93897000000
	111	509090000000	366850000000	373260000000	196260000000	514910000000	498700000000	512080000000	230670000000	327690000000	456020000000	383900000000	462940000000	599940000000	218540000000	535410000000	196270000000	448900000000	219440000000	383890000000	346690000000	351080000000	169240000000	636290000000	153630000000	769350000000	330250000000	522440000000	127240000000	300030000000	88436000000
	112	504700000000	349600000000	372340000000	184190000000	502070000000	476070000000	498640000000	217000000000	322430000000	441540000000	377060000000	449620000000	584770000000	206390000000	525870000000	185260000000	441130000000	209310000000	381040000000	328190000000	348370000000	161040000000	622210000000	146050000000	750000000000	319380000000	512150000000	118520000000	292540000000	83290000000
	113	500420000000	333180000000	370730000000	173140000000	489720000000	454390000000	485090000000	203830000000	316790000000	426520000000	370210000000	436220000000	569700000000	194740000000	516630000000	174940000000	433010000000	199520000000	377940000000	310340000000	345030000000	153310000000	608250000000	138940000000	730400000000	308700000000	501910000000	110480000000	285010000000	78465000000
	114	496250000000	317550000000	368410000000	163090000000	477800000000	433790000000	471440000000	191240000000	310750000000	411120000000	363410000000	422850000000	554880000000	183600000000	507640000000	165300000000	424650000000	190070000000	374570000000	293190000000	341080000000	146010000000	594480000000	132330000000	710630000000	298230000000	491780000000	103180000000	277450000000	73967000000
	115	492160000000	302590000000	365370000000	153930000000	466230000000	414280000000	457660000000	179310000000	304320000000	395490000000	356670000000	409530000000	540420000000	172950000000	498810000000	156260000000	416100000000	180960000000	370890000000	276760000000	336570000000	139090000000	580880000000	126230000000	690680000000	287940000000	481740000000	96585000000	269850000000	69785000000
	116	488130000000	288260000000	361640000000	145600000000	454960000000	395910000000	443740000000	168120000000	297520000000	379810000000	350020000000	396340000000	526410000000	162810000000	490130000000	147800000000	407480000000	172190000000	366890000000	261130000000	331580000000	132520000000	567480000000	120630000000	670560000000	277850000000	471800000000	90698000000	262220000000	65918000000
	117	484130000000	274490000000	357240000000	138030000000	443940000000	378690000000	429730000000	157720000000	290370000000	364250000000	343500000000	383330000000	512910000000	153190000000	481530000000	139870000000	398840000000	163780000000	362550000000	246330000000	326190000000	126290000000	554270000000	115480000000	650250000000	267970000000	461920000000	85488000000	254580000000	62359000000
	118	480150000000	261240000000	352250000000	131140000000	433110000000	362580000000	415640000000	148140000000	282940000000	348980000000	337100000000	370540000000	499970000000	144100000000	473010000000	132450000000	390230000000	155740000000	357870000000	232400000000	320500000000	120370000000	541250000000	110750000000	629760000000	258300000000	452080000000	80905000000	246960000000	59097000000
	119	476150000000	248480000000	346720000000	124860000000	422450000000	347540000000	401540000000	139400000000	275270000000	334160000000	330830000000	358030000000	487580000000	135570000000	464540000000	125500000000	381710000000	148110000000	352860000000	219380000000	314570000000	114740000000	528410000000	106380000000	609120000000	248870000000	442230000000	76894000000	239410000000	56125000000
	120	472070000000	236150000000	340710000000	119100000000	411900000000	333440000000	387440000000	131440000000	267430000000	319870000000	324670000000	345820000000	475720000000	127560000000	456090000000	118990000000	373280000000	140870000000	347510000000	207230000000	308470000000	109380000000	515670000000	102300000000	588300000000	239670000000	432320000000	73377000000	231940000000	53421000000
	121	467880000000	224270000000	334320000000	113800000000	401440000000	320210000000	373430000000	124230000000	259480000000	306220000000	318620000000	333940000000	464340000000	120100000000	447680000000	112910000000	364950000000	134030000000	341860000000	195970000000	302280000000	104290000000	503030000000	98435000000	567360000000	230730000000	422330000000	70291000000	224600000000	50975000000
	122	463530000000	212830000000	327610000000	108910000000	391040000000	307750000000	359560000000	117720000000	251490000000	293280000000	312670000000	322430000000	453420000000	113190000000	439290000000	107250000000	356700000000	127610000000	335920000000	185560000000	296040000000	99472000000	490430000000	94744000000	546370000000	222060000000	412230000000	67564000000	217420000000	48765000000
	123	459000000000	201880000000	320670000000	104380000000	380690000000	295960000000	345930000000	111840000000	243520000000	281080000000	306800000000	311320000000	442910000000	106830000000	430950000000	102000000000	348530000000	121590000000	329750000000	175980000000	289790000000	94922000000	477870000000	91183000000	525430000000	213690000000	402030000000	65135000000	210440000000	46783000000
	124	454230000000	191410000000	313540000000	100160000000	370340000000	284710000000	332570000000	106500000000	235630000000	269600000000	300980000000	300590000000	432720000000	100990000000	422630000000	97135000000	340370000000	115960000000	323370000000	167150000000	283540000000	90625000000	465280000000	87703000000	504610000000	205610000000	391690000000	62932000000	203670000000	44998000000
	125	449190000000	181450000000	306290000000	96199000000	359990000000	273920000000	319570000000	101640000000	227850000000	258830000000	295190000000	290270000000	422790000000	95661000000	414350000000	92642000000	332200000000	110680000000	316810000000	159000000000	277320000000	86590000000	452660000000	84287000000	484040000000	197820000000	381240000000	60910000000	197120000000	43394000000
	126	443860000000	172020000000	298960000000	92486000000	349630000000	263530000000	306990000000	97174000000	220240000000	248720000000	289400000000	280350000000	413070000000	90830000000	406090000000	88509000000	323990000000	105750000000	310120000000	151490000000	271130000000	82808000000	440000000000	80909000000	463860000000	190340000000	370690000000	59022000000	190790000000	41948000000
	127	438220000000	163150000000	291590000000	88989000000	339230000000	253470000000	294890000000	93032000000	212830000000	239230000000	283590000000	270810000000	403510000000	86462000000	397840000000	84712000000	315700000000	101110000000	303320000000	144520000000	264950000000	79270000000	427300000000	77559000000	444150000000	183140000000	360070000000	57235000000	184680000000	40642000000
	128	432260000000	154840000000	284220000000	85689000000	328840000000	243730000000	283320000000	89170000000	205630000000	230280000000	277730000000	261670000000	394060000000	82537000000	389620000000	81232000000	307320000000	96749000000	296460000000	138050000000	258810000000	75973000000	414560000000	74241000000	425050000000	176220000000	349440000000	55525000000	178780000000	39457000000
	129	425960000000	147070000000	276870000000	82556000000	318410000000	234230000000	272310000000	85519000000	198650000000	221790000000	271810000000	252860000000	384660000000	78998000000	381400000000	78032000000	298830000000	92606000000	289550000000	131980000000	252660000000	72891000000	401780000000	70944000000	406600000000	169550000000	338800000000	53864000000	173050000000	38368000000
	130	419330000000	139850000000	269560000000	79583000000	307980000000	224990000000	261880000000	82042000000	191910000000	213700000000	265800000000	244390000000	375290000000	75810000000	373160000000	75082000000	290220000000	88660000000	282610000000	126260000000	246510000000	70015000000	388980000000	67677000000	388890000000	163100000000	328210000000	52245000000	167490000000	37358000000
	131	412380000000	133150000000	262310000000	76749000000	297570000000	215990000000	252040000000	78709000000	185410000000	205920000000	259710000000	236210000000	365920000000	72932000000	364910000000	72358000000	281530000000	84880000000	275650000000	120830000000	240350000000	67325000000	376190000000	64450000000	371960000000	156860000000	317720000000	50660000000	162090000000	36411000000
	132	405120000000	126930000000	255160000000	74050000000	287220000000	207250000000	242780000000	75489000000	179140000000	198410000000	253530000000	228320000000	356530000000	70310000000	356650000000	69826000000	272790000000	81241000000	268710000000	115660000000	234190000000	64802000000	363420000000	61273000000	355840000000	150810000000	307360000000	49105000000	156820000000	35515000000
	133	397580000000	121190000000	248120000000	71470000000	276970000000	198780000000	234090000000	72379000000	173110000000	191130000000	247300000000	220690000000	347140000000	67905000000	348390000000	67466000000	264050000000	77729000000	261780000000	110720000000	228020000000	62426000000	350740000000	58162000000	340560000000	144940000000	297220000000	47586000000	151670000000	34658000000
	134	389760000000	115870000000	241200000000	68989000000	266830000000	190560000000	225920000000	69349000000	167290000000	184030000000	241010000000	213280000000	337700000000	65658000000	340120000000	65237000000	255320000000	74321000000	254870000000	105950000000	221840000000	60171000000	338140000000	55120000000	326070000000	139200000000	287300000000	46096000000	146640000000	33825000000
	135	381700000000	110940000000	234430000000	66602000000	256860000000	182630000000	218240000000	66403000000	161680000000	177070000000	234710000000	206070000000	328250000000	63534000000	331860000000	63124000000	246690000000	71016000000	247990000000	101360000000	215670000000	58022000000	325660000000	52165000000	312350000000	133600000000	277680000000	44641000000	141710000000	33011000000
	136	373410000000	106360000000	227840000000	64299000000	247090000000	174980000000	211020000000	63535000000	156260000000	170260000000	228410000000	199060000000	318770000000	61493000000	323620000000	61105000000	238200000000	67811000000	241160000000	96929000000	209520000000	55959000000	313370000000	49307000000	299390000000	128140000000	268380000000	43225000000	136880000000	32213000000
	137	364940000000	102110000000	221420000000	62069000000	237570000000	167620000000	204190000000	60740000000	151030000000	163600000000	222170000000	192220000000	309290000000	59496000000	315430000000	59164000000	229900000000	64702000000	234390000000	92657000000	203390000000	53970000000	301290000000	46559000000	287120000000	122810000000	259450000000	41850000000	132160000000	31420000000
	138	356320000000	98160000000	215210000000	59911000000	228310000000	160570000000	197730000000	58025000000	145980000000	157080000000	216030000000	185550000000	299840000000	57524000000	307300000000	57288000000	221850000000	61703000000	227710000000	88553000000	197330000000	52043000000	289480000000	43932000000	275530000000	117610000000	250930000000	40518000000	127540000000	30635000000
	139	347550000000	94465000000	209210000000	57809000000	219340000000	153790000000	191550000000	55380000000	141090000000	150720000000	210000000000	179030000000	290400000000	55542000000	299220000000	55465000000	214060000000	58807000000	221110000000	84606000000	191330000000	50163000000	277960000000	41429000000	264530000000	112550000000	242820000000	39224000000	123020000000	29850000000
	140	338680000000	91009000000	203400000000	55769000000	210680000000	147310000000	185640000000	52815000000	136340000000	144520000000	204130000000	172650000000	281020000000	53536000000	291230000000	53689000000	206580000000	56023000000	214610000000	80824000000	185410000000	48325000000	266770000000	39061000000	254090000000	107640000000	235140000000	37970000000	118580000000	29066000000
	141	329740000000	87768000000	197800000000	53786000000	202330000000	141100000000	179950000000	50330000000	131730000000	138510000000	198440000000	166420000000	271700000000	51496000000	283320000000	51957000000	199420000000	53356000000	208240000000	77214000000	179610000000	46523000000	255960000000	36830000000	244170000000	102890000000	227900000000	36755000000	114250000000	28283000000
	142	320760000000	84729000000	192400000000	51865000000	194320000000	135160000000	174450000000	47931000000	127250000000	132720000000	192960000000	160340000000	262470000000	49421000000	275500000000	50270000000	192590000000	50812000000	202020000000	73792000000	173940000000	44761000000	245570000000	34741000000	234740000000	98306000000	221090000000	35574000000	110000000000	27502000000
	143	311770000000	81864000000	187160000000	50004000000	186610000000	129460000000	169110000000	45614000000	122880000000	127130000000	187690000000	154400000000	253350000000	47307000000	267760000000	48621000000	186080000000	48386000000	195950000000	70541000000	168410000000	43029000000	235600000000	32789000000	225740000000	93893000000	214690000000	34422000000	105830000000	26722000000
	144	302790000000	79160000000	182080000000	48209000000	179220000000	124010000000	163910000000	43386000000	118620000000	121780000000	182620000000	148600000000	244350000000	45162000000	260110000000	47009000000	179870000000	46080000000	190050000000	67471000000	163050000000	41334000000	226080000000	30977000000	217140000000	89659000000	208680000000	33297000000	101740000000	25942000000
	145	293870000000	76601000000	177130000000	46486000000	172130000000	118770000000	158840000000	41250000000	114450000000	116660000000	177770000000	142940000000	235510000000	42996000000	252520000000	45434000000	173960000000	43892000000	184320000000	64576000000	157860000000	39674000000	217020000000	29298000000	208910000000	85611000000	203010000000	32191000000	97710000000	25167000000
	146	285030000000	74174000000	172290000000	44839000000	165340000000	113750000000	153870000000	39209000000	110370000000	111780000000	173120000000	137430000000	226830000000	40823000000	245010000000	43901000000	168310000000	41816000000	178780000000	61852000000	152860000000	38055000000	208440000000	27749000000	201030000000	81746000000	197670000000	31102000000	93751000000	24397000000
	147	276310000000	71869000000	167540000000	43278000000	158830000000	108930000000	149000000000	37270000000	106370000000	107150000000	168650000000	132080000000	218350000000	38658000000	237550000000	42408000000	162900000000	39854000000	173440000000	59291000000	148070000000	36482000000	200330000000	26323000000	193490000000	78065000000	192610000000	30026000000	89859000000	23634000000
	148	267740000000	69662000000	162840000000	41802000000	152580000000	104300000000	144210000000	35429000000	102440000000	102740000000	164340000000	126860000000	210070000000	36513000000	230140000000	40951000000	157700000000	37990000000	168290000000	56878000000	143470000000	34953000000	192670000000	25009000000	186230000000	74553000000	187780000000	28959000000	86023000000	22879000000
	149	259350000000	67550000000	158180000000	40419000000	146580000000	99853000000	139510000000	33694000000	98587000000	98568000000	160150000000	121790000000	202020000000	34407000000	222780000000	39530000000	152680000000	36224000000	163350000000	54607000000	139080000000	33474000000	185450000000	23802000000	179260000000	71209000000	183130000000	27898000000	82249000000	22134000000
	150	251160000000	65522000000	153530000000	39129000000	140820000000	95579000000	134880000000	32065000000	94794000000	94608000000	156070000000	116860000000	194210000000	32355000000	215460000000	38144000000	147820000000	34548000000	158610000000	52465000000	134890000000	32047000000	178650000000	22690000000	172540000000	68017000000	178630000000	26842000000	78544000000	21401000000
	151	243210000000	63568000000	148890000000	37936000000	135280000000	91475000000	130310000000	30544000000	91064000000	90854000000	152060000000	112070000000	186650000000	30373000000	208200000000	36794000000	143100000000	32955000000	154070000000	50439000000	130900000000	30673000000	172250000000	21666000000	166070000000	64972000000	174230000000	25792000000	74911000000	20682000000
	152	235520000000	61682000000	144250000000	36839000000	129980000000	87545000000	125820000000	29131000000	87407000000	87297000000	148110000000	107440000000	179380000000	28474000000	201000000000	35479000000	138500000000	31441000000	149750000000	48521000000	127100000000	29361000000	166220000000	20723000000	159820000000	62065000000	169920000000	24749000000	71360000000	19981000000
	153	228100000000	59850000000	139600000000	35832000000	124880000000	83776000000	121380000000	27824000000	83811000000	83914000000	144180000000	102930000000	172360000000	26663000000	193860000000	34195000000	134020000000	30001000000	145620000000	46693000000	123480000000	28105000000	160520000000	19849000000	153780000000	59275000000	165640000000	23712000000	67893000000	19296000000
	154	220970000000	58074000000	134950000000	34914000000	119990000000	80172000000	117010000000	26620000000	80282000000	80691000000	140250000000	98564000000	165640000000	24954000000	186810000000	32940000000	129630000000	28631000000	141690000000	44946000000	120030000000	26911000000	155140000000	19036000000	147930000000	56596000000	161390000000	22684000000	64525000000	18631000000
	155	214150000000	56349000000	130290000000	34078000000	115290000000	76732000000	112690000000	25515000000	76823000000	77619000000	136320000000	94327000000	159200000000	23349000000	179870000000	31714000000	125350000000	27329000000	137970000000	43271000000	116730000000	25779000000	150030000000	18278000000	142250000000	54016000000	157130000000	21670000000	61264000000	17986000000
	156	207620000000	54668000000	125650000000	33316000000	110790000000	73452000000	108430000000	24509000000	73439000000	74680000000	132360000000	90222000000	153040000000	21853000000	173050000000	30517000000	121170000000	26096000000	134440000000	41658000000	113560000000	24709000000	145180000000	17571000000	136750000000	51527000000	152860000000	20671000000	58117000000	17363000000
	157	201410000000	53038000000	121050000000	32621000000	106490000000	70342000000	104230000000	23593000000	70141000000	71869000000	128390000000	86253000000	147180000000	20468000000	166390000000	29349000000	117110000000	24932000000	131100000000	40104000000	110520000000	23703000000	140560000000	16907000000	131410000000	49125000000	148590000000	19692000000	55099000000	16764000000
	158	195500000000	51450000000	116480000000	31980000000	102360000000	67387000000	100100000000	22758000000	66926000000	69167000000	124380000000	82406000000	141580000000	19189000000	159900000000	28207000000	113160000000	23835000000	127940000000	38598000000	107580000000	22759000000	136130000000	16280000000	126210000000	46797000000	144300000000	18735000000	52209000000	16187000000
	159	189860000000	49907000000	111980000000	31384000000	98404000000	64591000000	96043000000	22001000000	63803000000	66562000000	120350000000	78685000000	136250000000	18015000000	153620000000	27095000000	109340000000	22807000000	124960000000	37137000000	104720000000	21874000000	131890000000	15690000000	121140000000	44542000000	140000000000	17803000000	49458000000	15634000000
	160	184490000000	48407000000	107560000000	30819000000	94621000000	61947000000	92061000000	21312000000	60781000000	64050000000	116300000000	75091000000	131180000000	16940000000	147540000000	26012000000	105660000000	21848000000	122140000000	35718000000	101940000000	21050000000	127810000000	15133000000	116220000000	42360000000	135700000000	16902000000	46847000000	15105000000
	161	179380000000	46955000000	103250000000	30280000000	91008000000	59456000000	88168000000	20686000000	57867000000	61623000000	112250000000	71626000000	126360000000	15960000000	141720000000	24960000000	102140000000	20960000000	119480000000	34343000000	99209000000	20284000000	123880000000	14609000000	111430000000	40249000000	131430000000	16033000000	44384000000	14601000000
	162	174490000000	45544000000	99056000000	29751000000	87545000000	57104000000	84366000000	20112000000	55060000000	59269000000	108200000000	68282000000	121770000000	15065000000	136140000000	23939000000	98778000000	20139000000	116960000000	33004000000	96519000000	19572000000	120090000000	14113000000	106760000000	38208000000	127170000000	15199000000	42063000000	14119000000
	163	169790000000	44178000000	95004000000	29224000000	84229000000	54886000000	80666000000	19582000000	52371000000	56985000000	104170000000	65065000000	117400000000	14250000000	130820000000	22952000000	95585000000	19387000000	114570000000	31703000000	93858000000	18912000000	116420000000	13643000000	102230000000	36239000000	122960000000	14402000000	39885000000	13659000000
	164	165260000000	42854000000	91106000000	28688000000	81049000000	52799000000	77082000000	19090000000	49801000000	54768000000	100180000000	61970000000	113220000000	13507000000	125770000000	22000000000	92566000000	18701000000	112280000000	30440000000	91217000000	18300000000	112870000000	13201000000	97822000000	34344000000	118800000000	13644000000	37850000000	13220000000
	165	160880000000	41572000000	87375000000	28137000000	77998000000	50833000000	73618000000	18628000000	47356000000	52609000000	96242000000	59004000000	109240000000	12828000000	120990000000	21084000000	89726000000	18078000000	110090000000	29215000000	88586000000	17731000000	109420000000	12786000000	93555000000	32528000000	114720000000	12926000000	35951000000	12799000000
	166	156620000000	40332000000	83827000000	27566000000	75071000000	48979000000	70287000000	18191000000	45040000000	50517000000	92379000000	56168000000	105430000000	12207000000	116480000000	20206000000	87070000000	17515000000	107980000000	28031000000	85964000000	17204000000	106090000000	12395000000	89429000000	30798000000	110740000000	12251000000	34189000000	12395000000
	167	152440000000	39131000000	80458000000	26965000000	72250000000	47225000000	67088000000	17770000000	42848000000	48478000000	88598000000	53454000000	101780000000	11635000000	112210000000	19366000000	84583000000	17005000000	105930000000	26883000000	83338000000	16712000000	102860000000	12027000000	85440000000	29149000000	106840000000	11616000000	32552000000	12006000000
	168	148330000000	37965000000	77276000000	26336000000	69532000000	45563000000	64030000000	17361000000	40783000000	46496000000	84919000000	50867000000	98265000000	11107000000	108190000000	18564000000	82266000000	16544000000	103920000000	25774000000	80709000000	16250000000	99724000000	11681000000	81600000000	27590000000	103050000000	11023000000	31033000000	11629000000
	169	144270000000	36832000000	74280000000	25675000000	66909000000	43985000000	61116000000	16960000000	38844000000	44569000000	81353000000	48405000000	94891000000	10618000000	104400000000	17800000000	80111000000	16125000000	101950000000	24702000000	78076000000	15816000000	96685000000	11356000000	77914000000	26121000000	99383000000	10470000000	29626000000	11263000000
	170	140240000000	35735000000	71468000000	24981000000	64374000000	42484000000	58346000000	16562000000	37028000000	42696000000	77913000000	46067000000	91638000000	10162000000	100820000000	17075000000	78103000000	15742000000	99986000000	23667000000	75440000000	15403000000	93740000000	11049000000	74381000000	24744000000	95836000000	9957800000	28321000000	10904000000
	171	136230000000	34669000000	68837000000	24258000000	61925000000	41054000000	55725000000	16165000000	35332000000	40878000000	74609000000	43856000000	88503000000	9736500000	97445000000	16389000000	76239000000	15390000000	98031000000	22671000000	72809000000	15010000000	90895000000	10760000000	71010000000	23465000000	92416000000	9485000000	27115000000	10550000000
	172	132230000000	33628000000	66372000000	23506000000	59550000000	39683000000	53242000000	15765000000	33748000000	39110000000	71444000000	41761000000	85468000000	9335600000	94235000000	15738000000	74496000000	15058000000	96066000000	21709000000	70181000000	14632000000	88135000000	10484000000	67794000000	22278000000	89116000000	9049400000	25995000000	10200000000
[truncated: 1,827 more rows]

## Sheet: Fig 1C
	Fig 1C	Plasma nanoparticle (30-100nm) concentrations per mL, COPTIC samples
		All values are given as numbers of particles per mL of plasma
	Patient ID	Pre-op	Post-op		Pre-op	Pre-operative sample
	1	19449366900000	69225860000000		Post-op	Post-operative sample
	2	12499757600000	47807610000000
	3	28922215700000	59039687000000
[truncated: 12 more rows]

## Sheet: Fig 2A
	Fig 2A	Plasma nanoparticle concentrations at different sizes, ARCADIA samples
[truncated: 1,003 more rows]

[truncated: 17 more sheets: Fig 2B, Fig 2C, Fig 3, Fig 4A, Fig 4B, Fig 4C, Fig 4D, Fig 5, Table 1 & 2, Table 3, Sup Fig 1, Sup FIg 2, Sup Fig 3, Sup Fig 4, Sup Table 4A, Sup Table 4B, Sup Table 5]
